# Supplementary material for: (η5-Penta­methyl­cyclo­penta­dien­yl)(η6-4-phenyl­butan-2-one)ruthenium(II) tetra­phenyl­borate
Source: Acta Crystallogr Sect E Struct Rep Online. 2010 Nov 13;66(Pt 12):m1564. doi: 10.1107/S1600536810046064 (PMC3011665; doi:10.1107/S1600536810046064)
Supplement: Supplementary file 2 [file e-66-m1564-Isup2.hkl]

# 
# h,k,l, Fc-squared, Fo-squared, sigma(Fo-squared) and status flag 
# 
data_I
_shelx_title '  xcalibur' 
_shelx_refln_list_code          4 
_shelx_F_calc_maximum      280.50 
_exptl_crystal_F_000      1472.00 
_reflns_d_resolution_high  0.7696 
 
loop_ 
 _symmetry_equiv_pos_as_xyz 
 'x, y, z' 
 '-x+1/2, y+1/2, -z+1/2' 
 '-x, -y, -z' 
 'x-1/2, -y-1/2, z-1/2' 
 
_cell_length_a    13.1659 
_cell_length_b    19.7064 
_cell_length_c    14.3720 
_cell_angle_alpha  90.000 
_cell_angle_beta   92.378 
_cell_angle_gamma  90.000 
 
_shelx_F_squared_multiplier     1.000 
 
loop_ 
 _refln_index_h 
 _refln_index_k 
 _refln_index_l 
 _refln_F_squared_calc 
 _refln_F_squared_meas 
 _refln_F_squared_sigma 
 _refln_observed_status 
   2   0   0     2203.77     2386.13     16.04 o 
   4   0   0     1814.41     1827.75     23.68 o 
   6   0   0      498.56      383.11     18.05 o 
   8   0   0    11878.43    11679.42     70.99 o 
  10   0   0      983.56      971.56     31.23 o 
  12   0   0      897.16      872.31     36.55 o 
  14   0   0      307.34      347.95     33.80 o 
  16   0   0      459.37      435.02     36.33 o 
   2   1   0    53012.41    49606.52    285.59 o 
   3   1   0     5301.15     5399.86     87.63 o 
   4   1   0     7172.28     6800.07     36.45 o 
   5   1   0     2467.53     2559.16     34.51 o 
   6   1   0     4135.90     4038.77     26.91 o 
   7   1   0      460.40      405.94     14.89 o 
   8   1   0      266.98      290.66     15.40 o 
   9   1   0     2252.54     2220.67     33.02 o 
  10   1   0      544.07      518.56     20.37 o 
  11   1   0      368.21      403.89     20.94 o 
  12   1   0      522.53      512.22     22.50 o 
  13   1   0      772.18      777.76     26.18 o 
  14   1   0     2432.85     2307.77     38.93 o 
  15   1   0      104.49       93.02     23.56 o 
  16   1   0      816.86      817.69     30.86 o 
  17   1   0      211.39      215.58     27.65 o 
   2   2   0     6494.81     7157.52     50.77 o 
   3   2   0      925.80      924.55      8.65 o 
   4   2   0      739.60      707.78     15.78 o 
   5   2   0    18386.39    17658.50    374.98 o 
   6   2   0     1627.64     1763.06     19.19 o 
   7   2   0     4741.68     4616.16     30.71 o 
   8   2   0       81.90      103.61     15.07 o 
   9   2   0        2.12        6.01     15.04 o 
  10   2   0       55.46       57.51     16.72 o 
  11   2   0     1345.15     1421.99     27.22 o 
  12   2   0      130.95      121.29     20.49 o 
  13   2   0     7061.95     6674.45    166.42 o 
  14   2   0      166.20      190.22     29.11 o 
  15   2   0     2091.60     1997.90     52.49 o 
  16   2   0       16.14        4.03     22.51 o 
  17   2   0      597.04      592.06     29.97 o 
   1   3   0    64476.60    57359.54   2430.58 o 
   2   3   0    12964.74    14070.72    100.41 o 
   3   3   0     4006.90     3986.29     15.54 o 
   4   3   0    16339.39    16269.13    173.91 o 
   5   3   0       17.47       23.04      8.54 o 
   6   3   0     1767.60     1801.41     38.22 o 
   7   3   0     9076.17     9441.89     42.00 o 
   8   3   0      405.66      390.35     16.57 o 
   9   3   0     7970.36     7608.66     44.06 o 
  10   3   0        0.95       -3.57     16.10 o 
  11   3   0     2850.21     2794.23     33.94 o 
  12   3   0     1095.54     1120.68     27.13 o 
  13   3   0     1335.79     1304.52     28.88 o 
  14   3   0      628.67      550.51     25.43 o 
  15   3   0       63.63       58.17     23.09 o 
  16   3   0      116.93      125.32     25.30 o 
   0   4   0    19602.99    20264.57    507.76 o 
   1   4   0      477.78      542.76      5.37 o 
   2   4   0    31589.13    31821.90    179.40 o 
   3   4   0     1094.62     1137.77     12.41 o 
   4   4   0      182.60      197.44      6.88 o 
   5   4   0     3946.77     3761.60     42.37 o 
   6   4   0     2060.11     1996.06     29.73 o 
   7   4   0      385.43      322.70     14.27 o 
   8   4   0     4898.83     4851.44     42.93 o 
   9   4   0       14.28       21.64     14.38 o 
  10   4   0     1561.75     1494.52     25.40 o 
  11   4   0      295.48      251.40     20.12 o 
  12   4   0     1181.47     1125.66     28.36 o 
  13   4   0      727.10      714.28     25.04 o 
  14   4   0        2.55       -1.00     20.88 o 
  15   4   0     1090.85      988.86     30.30 o 
  16   4   0      224.70      215.44     25.26 o 
   1   5   0    13633.40    14004.72     95.42 o 
   2   5   0     5987.57     6429.66     82.63 o 
   3   5   0     5377.99     5922.18     19.03 o 
   4   5   0     6942.59     7070.54     98.47 o 
   5   5   0      401.14      481.91      7.81 o 
   6   5   0    15021.68    14862.32    204.38 o 
   7   5   0       98.74       79.48     11.77 o 
   8   5   0     2863.97     2721.45     30.02 o 
   9   5   0      512.01      516.90     18.10 o 
  10   5   0      361.04      337.07     18.24 o 
  11   5   0      504.57      528.77     42.78 o 
  12   5   0     1194.83     1190.47     26.24 o 
  13   5   0        6.56       14.45     18.87 o 
  14   5   0     2225.90     2131.88     35.55 o 
  15   5   0        1.30       12.45     21.93 o 
  16   5   0      648.49      587.51     43.57 o 
   0   6   0    15008.84    15871.15    106.18 o 
   1   6   0       90.80       79.64      8.24 o 
   2   6   0    14207.94    14333.00    127.10 o 
   3   6   0     1622.95     1523.67     14.77 o 
   4   6   0     4818.40     5213.88     26.96 o 
   5   6   0     5238.89     4859.65     19.01 o 
   6   6   0      206.05      183.65      8.43 o 
   7   6   0     5302.53     5367.08     81.20 o 
   8   6   0     6507.23     6451.26     37.03 o 
   9   6   0      453.88      453.97     22.58 o 
  10   6   0      979.83      971.33     21.70 o 
  11   6   0      205.83      195.66     18.96 o 
  12   6   0     1016.65     1035.30     25.58 o 
  13   6   0      702.87      703.48     24.05 o 
  14   6   0        0.05        1.62     20.01 o 
  15   6   0      531.68      500.92     42.80 o 
  16   6   0      411.25      423.13     41.20 o 
   1   7   0     8269.37     7874.77    101.82 o 
   2   7   0     3483.78     3675.48     41.96 o 
   3   7   0     6119.09     6475.99     40.94 o 
   4   7   0        1.01       10.10      4.00 o 
   5   7   0       71.42      120.84      5.75 o 
   6   7   0     1528.82     1733.52     21.30 o 
   7   7   0     3895.64     3795.62     26.18 o 
   8   7   0        0.26       14.03     13.65 o 
   9   7   0     1891.49     1815.70     39.37 o 
  10   7   0        7.12       10.73     15.89 o 
  11   7   0     3160.87     3089.68     51.36 o 
  12   7   0      264.82      231.50     19.67 o 
  13   7   0      121.97      122.09     18.60 o 
  14   7   0       16.61       40.31     32.91 o 
  15   7   0       62.79       77.12     38.66 o 
  16   7   0       27.48        6.66     37.93 o 
   0   8   0     3569.02     3258.19     23.76 o 
   1   8   0     1630.78     1653.84      9.32 o 
   2   8   0      334.87      276.19      7.91 o 
   3   8   0     4768.63     4532.58     23.21 o 
   4   8   0       19.57        2.67      6.53 o 
   5   8   0     4791.09     4307.21     38.30 o 
   6   8   0      203.51      253.56      9.17 o 
   7   8   0     6915.64     6919.96    121.07 o 
   8   8   0     1792.40     1718.29     29.63 o 
   9   8   0      108.29      120.69     14.07 o 
  10   8   0        9.42       -1.85     15.45 o 
  11   8   0        5.60        8.74     16.47 o 
  12   8   0      445.31      403.10     36.26 o 
  13   8   0     1983.37     2006.66     53.70 o 
  14   8   0      162.99      165.83     32.08 o 
  15   8   0     1596.31     1696.19     56.11 o 
  16   8   0      177.66      200.88     43.58 o 
   1   9   0     5696.91     5758.68     31.51 o 
   2   9   0     5244.48     5261.00     21.87 o 
   3   9   0     1942.56     2094.47     37.43 o 
   4   9   0     3517.32     3247.85     18.54 o 
   5   9   0       98.73       99.99      3.97 o 
   6   9   0     2490.06     2108.72     31.55 o 
   7   9   0     1090.21     1006.09     18.65 o 
   8   9   0      598.27      638.10     14.93 o 
   9   9   0      357.85      391.92     15.17 o 
  10   9   0        0.67        5.59     14.20 o 
  11   9   0     1368.54     1374.96     44.64 o 
  12   9   0      635.67      659.73     39.84 o 
  13   9   0        0.62      -13.62     33.70 o 
  14   9   0     1080.25     1186.99     49.35 o 
  15   9   0       74.16       73.17     33.94 o 
  16   9   0     1315.71     1518.89     58.18 o 
   0  10   0     5870.33     5267.97     15.79 o 
   1  10   0     1317.04     1526.71     12.10 o 
   2  10   0    18989.93    18587.53    160.10 o 
   3  10   0      117.02      115.30      8.50 o 
   4  10   0     1108.85     1153.16     13.94 o 
   5  10   0        3.39        8.21      7.95 o 
   6  10   0     2453.59     2422.99     17.66 o 
   7  10   0      300.26      323.42      8.42 o 
   8  10   0      345.28      341.82     19.30 o 
   9  10   0     1198.95     1157.54     38.93 o 
  10  10   0     2582.35     2544.00     49.90 o 
  11  10   0        5.51      -13.27     31.64 o 
  12  10   0      603.24      624.94     39.98 o 
  13  10   0       22.92       26.15     33.43 o 
  14  10   0       12.45       30.15     35.64 o 
  15  10   0      215.51      204.25     42.06 o 
   1  11   0     9731.75     9590.21     50.87 o 
   2  11   0     1940.12     1851.52     14.56 o 
   3  11   0     1448.92     1410.03     13.59 o 
   4  11   0     6263.78     6344.17     71.28 o 
   5  11   0        0.41       -6.23      8.24 o 
   6  11   0     2404.37     2341.08     19.71 o 
   7  11   0      180.58      157.94     13.04 o 
   8  11   0      213.41      231.58     22.20 o 
   9  11   0     4274.20     4275.41     61.09 o 
  10  11   0       63.47       50.37     30.38 o 
  11  11   0      337.24      336.66     32.39 o 
  12  11   0      352.24      336.91     37.95 o 
  13  11   0       45.66       40.54     34.23 o 
  14  11   0      853.98      944.95     48.21 o 
  15  11   0       99.27      122.93     39.04 o 
   0  12   0      686.19      577.35      7.32 o 
   1  12   0     1878.79     1742.49     17.96 o 
   2  12   0      125.88      181.02      7.42 o 
   3  12   0     9137.53     9019.72     51.40 o 
   4  12   0      394.90      468.37     11.61 o 
   5  12   0     3034.32     2861.37     18.20 o 
   6  12   0       54.82       68.19      9.43 o 
   7  12   0     1695.36     1633.15     41.27 o 
   8  12   0       68.29       78.10     13.93 o 
   9  12   0      229.44      234.64     36.77 o 
  10  12   0        6.44      -23.95     31.42 o 
  11  12   0     1476.48     1487.96     46.81 o 
  12  12   0        7.87       32.62     29.69 o 
  13  12   0     1381.52     1458.97     51.88 o 
  14  12   0       46.56       62.11     37.03 o 
  15  12   0     1481.05     1562.46     57.92 o 
   1  13   0     5847.49     5671.94     48.01 o 
   2  13   0     3645.14     3610.84     25.20 o 
   3  13   0     3441.83     3332.95     19.62 o 
   4  13   0      445.73      440.23     11.70 o 
   5  13   0      938.61      945.32     14.95 o 
   6  13   0      519.89      471.85     14.88 o 
   7  13   0     1479.35     1531.37     20.54 o 
   8  13   0       82.21       93.23     13.71 o 
   9  13   0     1574.31     1614.53     31.83 o 
  10  13   0      182.44      217.23     34.03 o 
  11  13   0      669.93      665.38     40.24 o 
  12  13   0      299.54      300.18     36.11 o 
  13  13   0      175.33      153.22     33.22 o 
  14  13   0     1006.54     1062.20     53.08 o 
   0  14   0    14468.37    14580.68    131.99 o 
   1  14   0       11.39       22.19      3.39 o 
   2  14   0     5560.07     5456.39     32.31 o 
   3  14   0      606.93      612.77     13.48 o 
   4  14   0      694.75      657.40     12.83 o 
   5  14   0     1623.19     1636.79     15.43 o 
   6  14   0      178.36      189.06     13.23 o 
   7  14   0      404.85      391.43     15.84 o 
   8  14   0     2425.89     2468.64     41.61 o 
   9  14   0      252.41      213.80     30.98 o 
  10  14   0     2699.08     2743.34     56.81 o 
  11  14   0      130.99      133.96     34.57 o 
  12  14   0      524.97      526.45     40.62 o 
  13  14   0      140.22      127.23     34.95 o 
  14  14   0      195.31      210.41     40.27 o 
   1  15   0      453.52      473.01     10.22 o 
   2  15   0      492.36      465.19     13.18 o 
   3  15   0      163.72      190.33     14.67 o 
   4  15   0     5838.59     5588.56     40.37 o 
   5  15   0      176.76      177.51     13.04 o 
   6  15   0     2926.05     2791.60     24.97 o 
   7  15   0      416.09      396.81     16.10 o 
   8  15   0     3167.44     2970.44     67.59 o 
   9  15   0      693.46      736.70     28.02 o 
  10  15   0        0.11       15.36     23.21 o 
  11  15   0      111.67      102.29     34.54 o 
  12  15   0     1090.87     1262.72     49.74 o 
  13  15   0        3.54       34.09     36.98 o 
   0  16   0      619.58      605.77     21.99 o 
   1  16   0     2685.15     2641.87     23.69 o 
   2  16   0     1981.39     1885.68     20.04 o 
   3  16   0      684.70      688.92     15.76 o 
   4  16   0      785.13      717.45     21.46 o 
   5  16   0     2336.33     2275.31     30.82 o 
   6  16   0       46.43       35.72     12.85 o 
   7  16   0     2151.13     2099.42     44.52 o 
   8  16   0        2.94       12.11     23.93 o 
   9  16   0        0.19        0.93     21.23 o 
  10  16   0      692.59      708.48     29.55 o 
  11  16   0      396.86      385.87     39.18 o 
  12  16   0      225.71      180.15     39.08 o 
  13  16   0      947.52     1033.09     51.02 o 
   1  17   0     3465.18     3330.41     24.93 o 
   2  17   0     1196.31     1195.93     17.21 o 
   3  17   0      902.48      879.76     17.00 o 
   4  17   0       12.46       25.65     16.67 o 
   5  17   0       31.30       33.30     18.10 o 
   6  17   0      184.90      161.89     21.28 o 
   7  17   0     2690.76     2754.76     80.39 o 
   8  17   0      485.02      458.16     26.13 o 
   9  17   0     3026.67     3060.86     58.54 o 
  10  17   0      200.58      195.02     24.62 o 
  11  17   0      580.41      546.85     39.60 o 
  12  17   0      306.80      315.13     40.68 o 
   0  18   0     3253.38     3143.33     40.54 o 
   1  18   0      309.60      327.84     14.12 o 
   2  18   0      598.14      607.68     24.47 o 
   3  18   0      726.51      713.28     16.55 o 
   4  18   0       15.01       17.08     13.25 o 
   5  18   0     1951.99     1939.87     30.99 o 
   6  18   0     1695.16     1726.32     31.96 o 
   7  18   0     2736.90     2634.48     38.30 o 
   8  18   0     1973.31     1979.37     35.82 o 
   9  18   0      153.96      154.57     25.55 o 
  10  18   0       21.73       29.44     24.30 o 
  11  18   0     1215.52     1197.89     45.95 o 
  12  18   0      107.57      119.33     36.51 o 
   1  19   0       67.86       84.22     16.05 o 
   2  19   0      782.14      760.52     23.01 o 
   3  19   0        8.42        7.15     17.62 o 
   4  19   0     3130.08     3164.76     42.46 o 
   5  19   0      220.94      210.85     16.26 o 
   6  19   0     2527.67     2512.91     50.15 o 
   7  19   0        0.09       -0.82     20.77 o 
   8  19   0       59.21       49.31     23.11 o 
   9  19   0      351.51      316.96     26.63 o 
  10  19   0       45.79       54.64     25.69 o 
  11  19   0       64.50       71.75     36.31 o 
   0  20   0     1993.43     1879.61     51.79 o 
   1  20   0        1.05       13.99     17.88 o 
   2  20   0     3057.36     2948.25     35.03 o 
   3  20   0      437.99      453.59     22.92 o 
   4  20   0       71.47       59.63     19.43 o 
   5  20   0       59.25       69.27     20.89 o 
   6  20   0      389.03      352.82     22.84 o 
   7  20   0       29.69       26.33     22.14 o 
   8  20   0      730.59      727.85     42.87 o 
   9  20   0       57.78       59.77     24.97 o 
  10  20   0      508.85      521.52     31.13 o 
   1  21   0     2104.84     1966.59     54.07 o 
   2  21   0      196.50      212.04     20.49 o 
   3  21   0      723.05      691.35     23.88 o 
   4  21   0      762.38      783.78     26.33 o 
   5  21   0       48.31       62.76     21.76 o 
   6  21   0     1409.57     1322.36     31.66 o 
   7  21   0      447.14      430.31     46.44 o 
   8  21   0      251.99      214.95     25.75 o 
   9  21   0       89.28       78.62     25.52 o 
   0  22   0      239.45      228.30     39.81 o 
   1  22   0        1.09      -12.03     38.02 o 
   2  22   0        7.51        9.33     38.91 o 
   3  22   0     1223.00     1253.26     50.12 o 
   4  22   0        0.09        5.37     19.92 o 
   5  22   0     2047.31     1977.26     56.54 o 
   6  22   0      110.39       94.62     26.03 o 
   7  22   0      424.73      418.84     29.16 o 
   8  22   0        8.55       -5.86     43.30 o 
   1  23   0      989.56      971.76     54.78 o 
   2  23   0      290.81      282.84     42.98 o 
   3  23   0      155.91      171.40     41.12 o 
   4  23   0       90.93      143.22     41.14 o 
   5  23   0       34.46       62.01     42.96 o 
   6  23   0      138.82      144.48     25.42 o 
   7  23   0      162.05      184.11     26.83 o 
   0  24   0     1418.72     1356.35     50.39 o 
   1  24   0       40.02       30.33     30.21 o 
   2  24   0      878.48      862.95     48.87 o 
   3  24   0      444.21      448.91     40.95 o 
   4  24   0        3.00       18.90     36.95 o 
   5  24   0      171.97      149.77     42.27 o 
   1  25   0      198.62      220.37     44.10 o 
   2  25   0      373.46      384.43     30.98 o 
   3  25   0       10.51       47.24     41.25 o 
 -17   0   1      148.47      142.86     36.52 o 
 -15   0   1     2360.08     2168.81     51.81 o 
 -13   0   1     3994.59     3747.85     59.27 o 
 -11   0   1     2426.40     2288.78     43.23 o 
  -9   0   1      111.35       75.02     23.20 o 
  -7   0   1     4262.94     3932.02     40.28 o 
  -5   0   1    16426.27    16044.86    249.31 o 
  -3   0   1    13939.88    13351.61    176.91 o 
   3   0   1    20533.14    20122.68    231.29 o 
   5   0   1    49212.95    48531.77    459.28 o 
   7   0   1     4821.42     4988.88     46.14 o 
   9   0   1      296.97      268.26     23.67 o 
  11   0   1      148.88      138.37     27.99 o 
  13   0   1     4449.79     4202.33     61.18 o 
  15   0   1     2910.63     2635.43     57.86 o 
  17   0   1       27.88       25.32     35.53 o 
 -17   1   1      357.55      297.21     27.03 o 
 -16   1   1      228.41      235.98     24.83 o 
 -15   1   1      448.43      423.68     25.90 o 
 -14   1   1     2597.56     2439.54     37.98 o 
 -13   1   1      244.52      241.78     22.48 o 
 -12   1   1      798.47      760.58     24.80 o 
 -11   1   1      366.11      295.55     19.88 o 
 -10   1   1       92.34       72.75     16.69 o 
  -9   1   1     5431.87     4938.06     37.13 o 
  -8   1   1     1506.24     1588.38     22.57 o 
  -7   1   1     3535.49     3504.44     37.47 o 
  -6   1   1     6361.46     6426.87     37.51 o 
  -5   1   1     9715.43    10182.96    139.75 o 
  -4   1   1     7134.53     7130.87    104.39 o 
  -3   1   1    17163.38    17223.93    253.69 o 
  -2   1   1    19152.94    19368.38    543.36 o 
   2   1   1     8365.54     8898.38     74.04 o 
   3   1   1     9228.36     9688.43     91.99 o 
   4   1   1     3556.34     3464.99     21.79 o 
   5   1   1     1004.28      980.19     19.18 o 
   6   1   1    15053.07    16125.04    265.17 o 
   7   1   1    12616.56    13472.44     68.92 o 
   8   1   1     1039.17     1045.66     19.79 o 
   9   1   1     6129.75     6083.88     41.39 o 
  10   1   1      395.69      414.66     18.81 o 
  11   1   1     3642.98     3530.78     36.72 o 
  12   1   1     1003.65      906.01     26.65 o 
  13   1   1     2519.34     2520.66     36.96 o 
  14   1   1     1272.02     1285.12     31.42 o 
  15   1   1       80.37       82.13     21.75 o 
  16   1   1      421.90      367.92     25.76 o 
  17   1   1      178.92      133.40     25.89 o 
 -17   2   1        2.57        5.05     22.80 o 
 -16   2   1      279.28      236.01     25.75 o 
 -15   2   1       34.75       30.40     23.31 o 
 -14   2   1       43.71       44.65     20.54 o 
 -13   2   1      156.04       94.24     23.08 o 
 -12   2   1     2596.31     2650.49     63.79 o 
 -11   2   1     1347.21     1261.53     25.91 o 
 -10   2   1     4623.49     4420.55     70.76 o 
  -9   2   1      294.19      297.65     17.21 o 
  -8   2   1     4164.60     3766.71     36.00 o 
  -7   2   1       45.13       38.30     14.48 o 
  -6   2   1     8059.34     8311.42     65.30 o 
  -5   2   1     7245.75     7848.72     39.68 o 
  -4   2   1      540.17      533.04     11.61 o 
  -3   2   1       85.24       71.18      7.24 o 
  -2   2   1     5432.54     5726.60    120.97 o 
   2   2   1    38954.35    38828.05    351.05 o 
   3   2   1     3058.07     3280.37     14.86 o 
   4   2   1     3288.70     3490.67     49.47 o 
   5   2   1      688.77      749.49     21.06 o 
   6   2   1     2176.48     2165.27     17.99 o 
   7   2   1     3341.78     3555.82     23.32 o 
   8   2   1     9987.00     9729.37    128.77 o 
   9   2   1        1.43       25.12     16.55 o 
  10   2   1     6505.43     6467.79     44.44 o 
  11   2   1       86.83       87.13     17.68 o 
  12   2   1     1444.69     1399.76     50.87 o 
  13   2   1      274.99      276.92     24.25 o 
  14   2   1       48.07       65.26     23.12 o 
  15   2   1      204.40      184.28     24.25 o 
  16   2   1      413.64      378.37     26.84 o 
 -16   3   1       42.93       15.35     22.42 o 
 -15   3   1        3.69        2.13     22.34 o 
 -14   3   1     3049.31     2861.34     50.95 o 
 -13   3   1       51.72       37.38     20.32 o 
 -12   3   1     2108.57     1951.28     31.83 o 
 -11   3   1     1078.94     1122.78     25.25 o 
 -10   3   1        3.23        2.38     15.42 o 
  -9   3   1      110.20      106.36     16.15 o 
  -8   3   1     4335.82     4168.05     31.68 o 
  -7   3   1      512.30      441.97     14.67 o 
  -6   3   1    11358.23    11747.23    163.75 o 
  -5   3   1     1241.91     1402.92     16.09 o 
  -4   3   1    18492.78    17465.31    160.11 o 
  -3   3   1       93.20       90.71      7.38 o 
  -2   3   1     7109.83     7354.87    113.97 o 
  -1   3   1    16442.21    16215.63    156.86 o 
   0   3   1     2461.66     2660.97     11.20 o 
   1   3   1     1356.99     1418.61     14.09 o 
   2   3   1     3352.86     3432.26     15.42 o 
   3   3   1     1712.59     1811.64     14.37 o 
   4   3   1     5852.22     5755.52     30.19 o 
   5   3   1       53.32       62.07     10.50 o 
   6   3   1     9968.88    10292.12     72.10 o 
   7   3   1      130.90      143.12     15.23 o 
   8   3   1     2776.83     2818.40     34.90 o 
   9   3   1     2419.70     2370.36     28.45 o 
  10   3   1      109.60      132.90     17.91 o 
  11   3   1       24.51       24.61     18.09 o 
  12   3   1      500.68      441.70     22.23 o 
  13   3   1      408.10      370.51     22.99 o 
  14   3   1     2457.99     2271.69     47.96 o 
  15   3   1        0.37       19.36     22.34 o 
  16   3   1      489.30      412.48     26.89 o 
 -16   4   1      439.12      422.92     27.45 o 
 -15   4   1      820.67      746.19     27.07 o 
 -14   4   1       51.88       30.03     22.11 o 
 -13   4   1     2353.23     2239.24     33.65 o 
 -12   4   1     1846.48     1668.13     37.40 o 
 -11   4   1      979.19      940.13     23.52 o 
 -10   4   1     1548.23     1555.94     25.45 o 
  -9   4   1      185.66      219.76     16.59 o 
  -8   4   1     4537.49     4723.71     37.13 o 
  -7   4   1     7003.41     6878.70     35.95 o 
  -6   4   1      424.46      456.55     13.42 o 
  -5   4   1    14895.37    14369.71    161.48 o 
  -4   4   1      447.20      544.58     21.84 o 
  -3   4   1     7552.18     7772.87     88.06 o 
  -2   4   1      301.93      328.17      8.17 o 
  -1   4   1    14839.33    15482.20    163.52 o 
   0   4   1     5236.52     5765.26     50.95 o 
   1   4   1    15537.41    16101.45    116.90 o 
   2   4   1     5951.98     6263.41     30.92 o 
   3   4   1    32274.60    33550.37    325.61 o 
   4   4   1      439.23      521.07     18.74 o 
   5   4   1     8673.32     8551.49     59.69 o 
   6   4   1     1446.60     1663.56     15.92 o 
   7   4   1    11414.33    12007.08     76.46 o 
   8   4   1     2684.04     2739.29     25.08 o 
   9   4   1      513.61      550.23     25.86 o 
  10   4   1     1450.79     1397.61     28.06 o 
  11   4   1      917.61      920.11     24.15 o 
  12   4   1     2174.51     2040.46     31.62 o 
  13   4   1      718.64      700.30     26.81 o 
  14   4   1      318.42      339.24     22.90 o 
  15   4   1     1542.88     1554.07     33.09 o 
  16   4   1      413.14      424.80     34.92 o 
 -16   5   1       73.71       70.26     39.49 o 
 -15   5   1      125.83      141.96     22.30 o 
 -14   5   1        4.13        4.91     20.57 o 
 -13   5   1      230.60      249.85     20.84 o 
 -12   5   1       98.47       83.26     19.59 o 
 -11   5   1     4111.23     3989.78     45.27 o 
 -10   5   1      605.78      582.07     19.78 o 
  -9   5   1     4234.76     3985.32     72.45 o 
  -8   5   1      238.04      275.57     15.41 o 
  -7   5   1    12965.58    12906.72     72.62 o 
  -6   5   1      568.41      723.25     14.21 o 
  -5   5   1       48.72       35.06      7.75 o 
  -4   5   1      204.29      237.34      7.70 o 
  -3   5   1      397.01      589.47      9.82 o 
  -2   5   1      786.67      939.77     17.95 o 
  -1   5   1     4564.30     4595.09     55.83 o 
   0   5   1     4144.13     4446.65     43.29 o 
   1   5   1    20920.87    20919.63    141.38 o 
   2   5   1     1062.01     1030.95     15.94 o 
   3   5   1     1208.25     1108.42     19.56 o 
   4   5   1     3577.77     3789.12     43.73 o 
   5   5   1      700.63      721.80     16.27 o 
   6   5   1     1461.20     1544.08     13.30 o 
   7   5   1     5127.42     5216.47     26.84 o 
   8   5   1      542.90      561.07     14.77 o 
   9   5   1     4352.68     4219.88     38.40 o 
  10   5   1       32.21       26.34     15.77 o 
  11   5   1     6175.96     6075.20     69.78 o 
  12   5   1       22.72       24.94     18.08 o 
  13   5   1      878.01      852.88     28.20 o 
  14   5   1       10.77        0.98     19.50 o 
  15   5   1       17.40       13.87     20.37 o 
  16   5   1       26.27       26.53     32.87 o 
 -16   6   1       81.07       73.35     39.32 o 
 -15   6   1      106.95       69.05     34.43 o 
 -14   6   1        4.41       18.45     19.60 o 
 -13   6   1      972.10      881.88     25.75 o 
 -12   6   1      346.43      378.34     21.52 o 
 -11   6   1     2082.38     1964.93     41.37 o 
 -10   6   1     2511.08     2429.29     28.88 o 
  -9   6   1        0.15       17.45     14.65 o 
  -8   6   1     1422.81     1247.50     20.05 o 
  -7   6   1     1561.98     1566.26     19.14 o 
  -6   6   1     2115.67     2056.56     19.35 o 
  -5   6   1     3747.27     3733.71     48.49 o 
  -4   6   1     1497.34     1878.11     18.23 o 
  -3   6   1    12522.69    12581.54     78.45 o 
  -2   6   1      643.41      581.36     16.21 o 
  -1   6   1     6502.53     6564.51     74.15 o 
   0   6   1     1014.89     1253.99      8.37 o 
   1   6   1      406.60      381.43      5.67 o 
   2   6   1    10472.81    10352.58    156.64 o 
   3   6   1    12941.30    13060.19    198.45 o 
   4   6   1      488.48      668.53     12.37 o 
   5   6   1     6723.46     6557.83     26.52 o 
   6   6   1     4293.89     4624.16     30.96 o 
   7   6   1     4160.62     4239.35     64.95 o 
   8   6   1     4904.28     5092.36     82.06 o 
   9   6   1      516.68      520.95     17.87 o 
  10   6   1     1298.10     1216.07     51.00 o 
  11   6   1      440.21      423.40     26.06 o 
  12   6   1      600.90      580.54     22.91 o 
  13   6   1      452.44      410.42     22.50 o 
  14   6   1        4.69       -0.77     19.05 o 
  15   6   1      332.86      294.42     35.77 o 
  16   6   1      122.07      126.37     34.65 o 
 -16   7   1      595.82      529.85     46.65 o 
 -15   7   1        4.02       -3.21     33.95 o 
 -14   7   1      514.05      564.60     40.96 o 
 -13   7   1       51.99       41.33     18.23 o 
 -12   7   1     3199.60     3088.00     37.39 o 
 -11   7   1        1.52       10.26     16.67 o 
 -10   7   1      546.08      481.90     18.52 o 
  -9   7   1      688.61      754.35     18.37 o 
  -8   7   1     1715.68     1670.15     23.51 o 
  -7   7   1      300.57      294.33     13.14 o 
  -6   7   1    12859.58    12649.65     99.04 o 
  -5   7   1        0.77        8.61      6.26 o 
  -4   7   1     6671.85     6589.48     56.99 o 
  -3   7   1      334.50      317.39     10.73 o 
  -2   7   1    11683.91    11742.33    191.64 o 
  -1   7   1     4687.72     4874.04     55.77 o 
   0   7   1        5.62       14.25      4.47 o 
   1   7   1     6230.04     6711.70     45.97 o 
   2   7   1    11127.74    11439.75    167.48 o 
   3   7   1      633.41      728.54     16.12 o 
   4   7   1    20269.97    19637.30    287.76 o 
   5   7   1     1167.67     1284.21     10.47 o 
   6   7   1    12949.50    12852.39    147.31 o 
   7   7   1       18.24        8.55      8.48 o 
   8   7   1     1598.83     1583.97     18.13 o 
   9   7   1     1187.08     1195.38     38.43 o 
  10   7   1        1.01        7.47     15.81 o 
  11   7   1       37.10       21.37     17.18 o 
  12   7   1     1225.37     1197.11     49.28 o 
  13   7   1      196.15      225.25     36.55 o 
  14   7   1      567.79      569.29     41.27 o 
  15   7   1        5.28       12.64     36.17 o 
  16   7   1      563.34      529.10     44.39 o 
 -16   8   1      459.93      516.17     47.48 o 
 -15   8   1       85.78       85.96     32.97 o 
 -14   8   1      218.19      237.88     39.13 o 
 -13   8   1      263.96      259.15     33.10 o 
 -12   8   1      770.32      787.51     40.13 o 
 -11   8   1      798.23      779.54     21.60 o 
 -10   8   1     6932.36     6632.67    201.20 o 
  -9   8   1     3195.60     3225.11     54.20 o 
  -8   8   1     2739.54     2735.32     26.03 o 
  -7   8   1     1035.05     1113.10     24.90 o 
  -6   8   1     1071.00     1021.12     16.43 o 
  -5   8   1      768.44      661.90      7.93 o 
  -4   8   1      404.41      443.32     11.26 o 
  -3   8   1    10089.99    10784.85     52.21 o 
  -2   8   1     2522.52     2199.89     35.31 o 
  -1   8   1        0.96        7.01      4.66 o 
   0   8   1     8393.30     8020.70     38.37 o 
   1   8   1     3393.90     3416.03     17.09 o 
   2   8   1     6823.67     6343.60     33.32 o 
   3   8   1     1216.15     1202.54     18.66 o 
   4   8   1      184.23      192.51     10.25 o 
   5   8   1      743.61      647.11     14.50 o 
   6   8   1       48.29       53.27      6.58 o 
   7   8   1        0.85       10.16      7.58 o 
   8   8   1     3496.53     3528.39     34.22 o 
   9   8   1       34.45       33.67     12.20 o 
  10   8   1     3410.09     3082.84    119.42 o 
  11   8   1      313.30      316.98     18.20 o 
  12   8   1      738.25      783.69     38.33 o 
  13   8   1        3.36        1.80     33.65 o 
  14   8   1      183.50      199.31     37.95 o 
  15   8   1      180.61      207.35     42.06 o 
  16   8   1      154.95      181.69     43.48 o 
 -16   9   1      308.94      257.55     43.19 o 
 -15   9   1      374.81      350.37     40.67 o 
 -14   9   1       49.34       53.43     35.33 o 
 -13   9   1      422.23      434.50     40.11 o 
 -12   9   1      783.25      712.89     38.54 o 
 -11   9   1     2193.29     2088.16     48.14 o 
 -10   9   1       94.54       97.40     14.56 o 
  -9   9   1     2579.35     2520.84     36.09 o 
  -8   9   1       21.75       34.34     12.13 o 
  -7   9   1     2090.11     1981.42     47.59 o 
  -6   9   1      953.24      887.46     11.63 o 
  -5   9   1      216.84      246.13      6.09 o 
  -4   9   1     3965.75     4127.59     21.06 o 
  -3   9   1      354.90      523.90     14.48 o 
  -2   9   1     4009.11     4591.58     50.18 o 
  -1   9   1     9797.92     9380.94     43.86 o 
   0   9   1      284.45      291.75      5.58 o 
   1   9   1     1649.05     1508.83     23.86 o 
   2   9   1      262.57      246.91     11.17 o 
   3   9   1      463.29      464.82     14.71 o 
   4   9   1     1399.51     1303.81     16.97 o 
   5   9   1      362.88      412.54     19.52 o 
   6   9   1     3379.74     3281.85     20.46 o 
   7   9   1     2362.69     2156.58     30.19 o 
   8   9   1      704.54      636.25     11.82 o 
   9   9   1      560.90      525.10     14.26 o 
  10   9   1      181.42      181.40     28.60 o 
  11   9   1     2772.51     2601.15     55.06 o 
  12   9   1      749.71      629.59     41.76 o 
  13   9   1     1209.11     1196.24     46.80 o 
  14   9   1      194.54      140.64     32.17 o 
  15   9   1      109.38      136.47     37.65 o 
 -15  10   1     1222.65     1355.67     55.29 o 
 -14  10   1       89.78       71.75     32.26 o 
 -13  10   1     1918.06     1885.31     53.01 o 
 -12  10   1       70.89       65.27     35.52 o 
 -11  10   1     1311.05     1354.65     45.51 o 
 -10  10   1        0.18      -11.36     31.06 o 
  -9  10   1        6.13       -5.88     29.29 o 
  -8  10   1      426.05      400.00     12.36 o 
  -7  10   1     2824.82     2817.46     49.26 o 
  -6  10   1        0.65        7.59      5.86 o 
  -5  10   1    13156.68    13049.91    123.02 o 
  -4  10   1        4.08       13.61      8.12 o 
  -3  10   1     7236.28     6950.25     35.29 o 
  -2  10   1      180.14      230.27      6.00 o 
  -1  10   1       86.49       66.26      4.18 o 
   0  10   1      159.39      152.97      4.76 o 
   1  10   1     2194.44     2361.24     26.83 o 
   2  10   1       46.26       37.85      8.11 o 
   3  10   1    11917.20    11971.73    108.13 o 
   4  10   1      143.21      206.56     11.33 o 
   5  10   1     4977.98     4839.98     28.43 o 
   6  10   1      938.07      892.33     21.83 o 
   7  10   1     4154.41     3904.27     36.97 o 
   8  10   1       25.44       27.80      8.02 o 
   9  10   1      695.71      678.52     22.26 o 
  10  10   1       25.67       20.61     31.39 o 
  11  10   1      426.21      434.78     37.19 o 
  12  10   1      133.31      118.76     30.65 o 
  13  10   1      845.23      816.49     43.88 o 
  14  10   1       15.63       30.35     37.47 o 
  15  10   1      888.81      946.53     50.08 o 
 -15  11   1      100.39      103.01     35.67 o 
 -14  11   1     1121.45     1121.62     51.12 o 
 -13  11   1      255.19      288.79     37.98 o 
 -12  11   1      564.05      590.23     37.03 o 
 -11  11   1     2066.43     1899.54     47.90 o 
 -10  11   1       16.93       13.57     26.22 o 
  -9  11   1     2593.02     2536.32     49.18 o 
  -8  11   1        0.42       18.02     20.06 o 
  -7  11   1      135.51      117.41     18.41 o 
  -6  11   1     3898.12     3911.08     24.71 o 
  -5  11   1      829.47      921.33     14.23 o 
  -4  11   1     6928.37     6873.00     49.96 o 
  -3  11   1      614.13      572.53     22.66 o 
  -2  11   1     7296.26     7292.96     34.92 o 
  -1  11   1     9453.91     9552.67     59.37 o 
   0  11   1       11.58       18.27      4.41 o 
   1  11   1     4469.95     4393.85     64.54 o 
   2  11   1      762.15      737.23     11.92 o 
   3  11   1      143.47       62.71     10.06 o 
   4  11   1     8878.60     8974.53     38.85 o 
   5  11   1        5.29       14.21      8.81 o 
   6  11   1     2271.34     2164.89     19.06 o 
   7  11   1      151.87      153.38     11.24 o 
   8  11   1      302.46      254.39     12.86 o 
   9  11   1     3190.45     3342.32     89.64 o 
  10  11   1       33.61        9.53     31.75 o 
  11  11   1      468.65      408.57     33.71 o 
  12  11   1      246.70      267.94     37.29 o 
  13  11   1      435.04      389.17     39.69 o 
  14  11   1      158.08      156.59     34.52 o 
  15  11   1       74.05       56.20     38.31 o 
 -15  12   1       73.55       75.17     41.93 o 
 -14  12   1       35.22       32.06     33.02 o 
 -13  12   1       12.42       15.91     32.18 o 
 -12  12   1     2126.45     2061.65     54.00 o 
 -11  12   1       16.12        9.15     32.30 o 
 -10  12   1     1247.95     1210.37     41.76 o 
  -9  12   1      270.77      254.73     21.38 o 
  -8  12   1     1573.40     1632.87     53.15 o 
  -7  12   1      327.59      288.46     12.98 o 
  -6  12   1     1212.64     1237.47     25.87 o 
  -5  12   1      147.98      152.39     17.24 o 
  -4  12   1       17.44       24.35     15.16 o 
  -3  12   1       41.08       32.30     13.02 o 
  -2  12   1      941.90      887.82     13.98 o 
  -1  12   1      119.32      139.19      4.96 o 
   0  12   1    16468.49    16569.35     60.07 o 
   1  12   1      542.33      502.89     12.12 o 
   2  12   1     4510.74     4183.84     59.48 o 
   3  12   1     1160.44     1208.96     17.23 o 
   4  12   1      615.59      647.67     13.46 o 
   5  12   1      976.81      987.86     37.42 o 
   6  12   1     2105.31     2175.07     18.55 o 
   7  12   1        0.99        2.82     10.63 o 
   8  12   1     4893.28     4941.40     31.29 o 
   9  12   1      668.57      589.01     24.45 o 
  10  12   1     1926.30     1952.04     49.74 o 
  11  12   1        0.34      -28.65     28.36 o 
  12  12   1      854.27      798.68     44.07 o 
  13  12   1      231.25      177.40     33.13 o 
  14  12   1       91.21       56.10     39.18 o 
  15  12   1        8.55       28.66     41.25 o 
 -14  13   1     1949.11     1927.64     59.64 o 
 -13  13   1      126.37      134.52     38.37 o 
 -12  13   1      270.17      281.92     38.21 o 
 -11  13   1      191.58      211.53     35.24 o 
 -10  13   1       26.93       46.42     31.94 o 
  -9  13   1       59.94       91.63     28.09 o 
  -8  13   1      611.24      593.59     24.21 o 
  -7  13   1      770.73      810.50     16.44 o 
  -6  13   1     4740.63     4665.62     32.73 o 
  -5  13   1      154.01      168.30     11.20 o 
  -4  13   1     6698.98     6471.65     40.50 o 
  -3  13   1        1.73        5.40     13.90 o 
  -2  13   1     3741.74     3716.53     31.06 o 
  -1  13   1      235.24      193.27      5.27 o 
   0  13   1      782.16      823.00     11.72 o 
   1  13   1     2399.89     2210.66     13.07 o 
   2  13   1     1540.96     1561.74     23.67 o 
   3  13   1        5.53       -3.10      8.92 o 
   4  13   1     6821.68     6846.73     31.02 o 
   5  13   1       40.72       24.34     11.11 o 
   6  13   1     1753.99     1748.53     17.29 o 
   7  13   1     1566.48     1521.66     17.69 o 
   8  13   1     2661.46     2688.45     33.04 o 
   9  13   1     1579.86     1535.74     23.45 o 
  10  13   1      401.28      451.09     37.10 o 
  11  13   1      204.29      216.75     32.74 o 
  12  13   1      521.63      531.15     40.00 o 
  13  13   1      203.53      205.78     37.25 o 
  14  13   1      657.89      652.62     48.55 o 
 -14  14   1      251.81      239.95     42.38 o 
 -13  14   1     1422.14     1462.92     52.18 o 
 -12  14   1      206.18      154.79     34.13 o 
 -11  14   1       82.38      117.47     32.89 o 
 -10  14   1      214.04      160.63     34.31 o 
  -9  14   1      109.30      138.31     21.77 o 
  -8  14   1      755.63      713.91     48.36 o 
  -7  14   1      971.84      981.21     17.45 o 
  -6  14   1      484.11      500.08     14.25 o 
  -5  14   1     9981.24     9963.40     38.13 o 
  -4  14   1        3.07        8.27     15.25 o 
  -3  14   1     1912.78     1741.90     30.49 o 
  -2  14   1      416.46      383.06      9.50 o 
  -1  14   1      884.25      890.61      7.56 o 
   0  14   1     1483.05     1360.23      9.07 o 
   1  14   1      354.83      372.34      9.25 o 
   2  14   1     1084.99     1109.15     10.81 o 
   3  14   1     3787.34     3668.87     31.82 o 
   4  14   1        0.74       10.10     10.27 o 
   5  14   1     8949.19     8937.79     77.07 o 
   6  14   1     1423.96     1429.43     16.64 o 
   7  14   1     1267.42     1249.04     16.77 o 
   8  14   1       28.61       18.86     11.49 o 
   9  14   1        6.98        5.15     15.24 o 
  10  14   1      841.23      809.75     41.88 o 
  11  14   1      128.27      133.83     31.68 o 
  12  14   1       57.51       71.77     33.27 o 
  13  14   1      596.36      581.08     44.87 o 
  14  14   1       73.81       78.46     36.57 o 
 -13  15   1      330.17      309.26     36.48 o 
 -12  15   1       31.34       29.20     30.23 o 
 -11  15   1      663.12      653.29     39.87 o 
 -10  15   1       10.51       -0.86     31.65 o 
  -9  15   1     1737.10     1688.23     44.81 o 
  -8  15   1       74.59       55.73     22.00 o 
  -7  15   1     1372.71     1493.91     29.52 o 
  -6  15   1      371.95      391.84     25.03 o 
  -5  15   1      791.15      794.66     15.32 o 
  -4  15   1      817.58      896.23     21.81 o 
  -3  15   1      571.17      524.74     11.21 o 
  -2  15   1      404.97      361.34      9.48 o 
  -1  15   1     2229.93     2225.59     13.48 o 
   0  15   1       71.09       76.01      5.33 o 
   1  15   1     4243.85     4149.37     17.30 o 
   2  15   1      438.37      440.60      9.34 o 
   3  15   1      813.13      791.92     22.61 o 
   4  15   1      555.45      564.82     13.61 o 
   5  15   1      650.17      692.72     15.75 o 
   6  15   1     1566.94     1480.80     16.93 o 
   7  15   1     3323.17     3237.78     23.39 o 
   8  15   1       10.87       -2.16     15.23 o 
   9  15   1     4228.72     4286.75     39.38 o 
  10  15   1       50.90       48.20     31.65 o 
  11  15   1     1394.84     1294.33     45.04 o 
  12  15   1       86.71       83.48     34.12 o 
  13  15   1      793.99      757.03     47.59 o 
 -13  16   1      863.46      854.06     44.88 o 
 -12  16   1      348.21      355.42     35.98 o 
 -11  16   1      108.89       73.33     33.32 o 
 -10  16   1      775.69      829.07     60.09 o 
  -9  16   1       21.87       17.92     21.53 o 
  -8  16   1     1801.90     1891.62     48.30 o 
  -7  16   1     1314.34     1140.17     27.60 o 
  -6  16   1      129.75      156.12     29.27 o 
  -5  16   1     1091.92      987.63     23.90 o 
  -4  16   1      549.39      559.02     20.32 o 
  -3  16   1       19.11       25.95     12.28 o 
  -2  16   1      243.05      263.50     12.26 o 
  -1  16   1      991.38     1064.16     13.81 o 
   0  16   1     2679.10     2540.42     24.39 o 
   1  16   1      308.27      323.69     10.00 o 
   2  16   1     1883.90     1790.14     19.29 o 
   3  16   1     1048.00      983.02     31.59 o 
   4  16   1      417.41      411.52     19.35 o 
   5  16   1     1256.53     1216.14     26.15 o 
   6  16   1      812.91      794.10     18.26 o 
   7  16   1     1760.64     1712.56     23.70 o 
   8  16   1     2939.06     2873.35     54.83 o 
   9  16   1      312.05      316.90     25.60 o 
  10  16   1     1054.17     1046.50     30.32 o 
  11  16   1        0.93        7.43     29.93 o 
  12  16   1      651.34      601.47     42.62 o 
  13  16   1      209.90      191.80     42.66 o 
 -12  17   1      489.65      530.56     39.18 o 
 -11  17   1       21.69       25.66     33.53 o 
 -10  17   1      110.59      111.73     24.15 o 
  -9  17   1        4.87        1.90     22.85 o 
  -8  17   1     1087.01      973.70     29.33 o 
  -7  17   1        0.59       -6.26     21.48 o 
  -6  17   1     2437.81     2328.87     48.70 o 
  -5  17   1       93.82       98.08     18.04 o 
  -4  17   1     3371.62     3461.11     28.31 o 
  -3  17   1      757.46      660.57     15.67 o 
  -2  17   1     3781.82     3869.54     26.38 o 
  -1  17   1      193.18      215.65     18.95 o 
   0  17   1      236.97      275.03     31.27 o 
   1  17   1        1.67       12.29     11.88 o 
   2  17   1     1272.49     1281.52     17.74 o 
   3  17   1       84.40       86.22     12.50 o 
   4  17   1     2386.90     2337.29     49.16 o 
   5  17   1      309.64      307.84     40.18 o 
   6  17   1     4995.31     4921.29     34.05 o 
   7  17   1      178.28      188.44     23.78 o 
   8  17   1      418.90      417.53     25.94 o 
   9  17   1        5.19        8.52     24.63 o 
  10  17   1        6.83        7.54     23.12 o 
  11  17   1        0.84       10.66     32.87 o 
  12  17   1      347.81      428.04     42.82 o 
 -12  18   1      363.42      328.19     37.36 o 
 -11  18   1       11.31        9.43     35.21 o 
 -10  18   1      591.88      517.47     27.36 o 
  -9  18   1      108.76      165.95     24.08 o 
  -8  18   1     1443.94     1458.51     32.87 o 
  -7  18   1      928.14      903.23     39.48 o 
  -6  18   1      981.47     1009.78     26.67 o 
  -5  18   1     1723.58     1729.05     24.03 o 
  -4  18   1        9.58       13.48     13.99 o 
  -3  18   1      862.09      874.81     17.62 o 
  -2  18   1     1052.94     1095.74     25.11 o 
  -1  18   1     1610.02     1498.74     65.32 o 
   0  18   1     3523.35     3469.19     33.88 o 
   1  18   1      319.06      301.87     18.65 o 
   2  18   1     1396.16     1326.29     27.31 o 
   3  18   1     1793.55     1724.90     20.81 o 
   4  18   1      671.03      716.07     22.19 o 
   5  18   1      588.12      570.47     23.49 o 
   6  18   1      379.79      346.13     23.53 o 
   7  18   1      569.70      547.45     25.46 o 
   8  18   1      738.58      758.55     35.06 o 
   9  18   1       60.07       50.41     23.45 o 
  10  18   1      544.52      491.56     28.66 o 
  11  18   1      169.61      233.57     38.47 o 
  12  18   1      752.08      690.35     46.38 o 
 -11  19   1      530.29      491.09     41.01 o 
 -10  19   1       42.66       40.07     24.38 o 
  -9  19   1     1348.46     1373.13     34.11 o 
  -8  19   1       48.22       44.91     22.11 o 
  -7  19   1     2153.18     2157.78     35.74 o 
  -6  19   1      284.35      276.13     22.52 o 
  -5  19   1      170.75      173.43     15.94 o 
  -4  19   1      597.17      656.93     24.57 o 
  -3  19   1      192.31      207.77     19.84 o 
  -2  19   1      272.48      263.55     19.83 o 
  -1  19   1     1505.77     1473.77     27.48 o 
   0  19   1       80.15      128.98     17.67 o 
   1  19   1     4398.95     4179.24     59.76 o 
   2  19   1        0.21        4.52     17.03 o 
   3  19   1      233.14      225.01     19.53 o 
   4  19   1       39.09       58.78     18.24 o 
   5  19   1       30.82       17.87     18.82 o 
   6  19   1      165.93      162.60     21.39 o 
   7  19   1      207.19      205.41     24.39 o 
   8  19   1       29.26       23.20     21.87 o 
   9  19   1     1734.28     1755.62     37.72 o 
  10  19   1      115.70      124.32     26.21 o 
  11  19   1     1008.58      940.96     43.94 o 
 -10  20   1      118.92      151.01     27.44 o 
  -9  20   1      114.26      118.42     24.92 o 
  -8  20   1       55.56       63.58     23.31 o 
  -7  20   1     1036.29      987.63     28.77 o 
  -6  20   1       78.24       65.60     22.54 o 
  -5  20   1      831.13      838.18     36.28 o 
  -4  20   1       43.53       66.11     19.50 o 
  -3  20   1     1849.63     1844.36     53.52 o 
  -2  20   1      247.04      219.10     20.56 o 
  -1  20   1      416.73      408.78     21.83 o 
   0  20   1      290.10      276.92     19.02 o 
   1  20   1      869.15      839.15     23.31 o 
   2  20   1      169.46      156.24     37.99 o 
   3  20   1     1082.29     1105.10     26.21 o 
   4  20   1        6.42        1.29     18.43 o 
   5  20   1     1046.89     1038.17     28.19 o 
   6  20   1       24.53        7.59     19.51 o 
   7  20   1     1517.05     1552.55     33.91 o 
   8  20   1      332.28      307.69     27.10 o 
   9  20   1      215.54      175.50     25.93 o 
  10  20   1      269.04      259.28     28.42 o 
  -9  21   1      264.13      252.90     27.02 o 
  -8  21   1        6.49       17.09     24.42 o 
  -7  21   1      968.67      992.42     30.93 o 
  -6  21   1     1221.80     1195.79     54.49 o 
  -5  21   1        5.51       20.39     20.83 o 
  -4  21   1      157.45      152.59     21.87 o 
  -3  21   1      202.00      190.63     21.15 o 
  -2  21   1      293.60      286.75     23.03 o 
  -1  21   1      732.34      685.19     23.40 o 
   0  21   1      159.85      151.53     24.45 o 
   1  21   1      499.45      497.60     37.11 o 
   2  21   1     1793.56     1697.40     49.02 o 
   3  21   1      132.04      144.40     35.97 o 
   4  21   1      720.49      765.60     25.98 o 
   5  21   1       74.12       67.82     23.08 o 
   6  21   1      775.39      819.98     44.18 o 
   7  21   1      180.25      165.76     39.29 o 
   8  21   1      565.99      526.18     29.37 o 
   9  21   1      306.76      313.41     28.74 o 
  -8  22   1     1875.62     1898.27     39.13 o 
  -7  22   1       21.33       24.28     24.55 o 
  -6  22   1      215.62      243.61     26.22 o 
  -5  22   1        0.22       16.19     22.97 o 
  -4  22   1        7.97       -0.63     20.40 o 
  -3  22   1        6.95       -4.24     20.52 o 
  -2  22   1      635.71      678.37     25.57 o 
  -1  22   1       45.35       53.27     27.47 o 
   0  22   1     1622.74     1589.41     49.26 o 
   1  22   1       10.94       12.98     35.29 o 
   2  22   1      786.50      844.31     45.78 o 
   3  22   1        0.82       10.25     36.99 o 
   4  22   1      237.04      220.37     38.90 o 
   5  22   1       12.44      -16.99     35.46 o 
   6  22   1        7.85        2.99     21.83 o 
   7  22   1       89.53      103.53     39.04 o 
   8  22   1      977.68      935.37     51.21 o 
  -7  23   1      361.62      364.13     27.70 o 
  -6  23   1      451.19      483.90     28.61 o 
  -5  23   1       37.90       16.65     22.69 o 
  -4  23   1      648.30      666.84     27.99 o 
  -3  23   1      289.01      281.95     42.61 o 
  -2  23   1      453.24      478.12     44.43 o 
  -1  23   1      460.97      504.28     31.73 o 
   0  23   1       31.74       44.68     26.25 o 
   1  23   1      423.48      408.08     28.53 o 
   2  23   1      135.23      193.89     42.66 o 
   3  23   1      509.02      523.86     46.03 o 
   4  23   1      597.97      601.39     46.64 o 
   5  23   1        0.34      -34.86     41.40 o 
   6  23   1      897.90      875.46     50.95 o 
   7  23   1      107.03       94.03     42.34 o 
  -5  24   1     1108.51     1173.43     51.52 o 
  -4  24   1        1.13       -1.51     36.73 o 
  -3  24   1     1204.71     1211.22     51.05 o 
  -2  24   1        2.79        7.39     28.86 o 
  -1  24   1      300.04      326.44     29.99 o 
   0  24   1      125.53      108.82     27.09 o 
   1  24   1      197.86      199.87     31.11 o 
   2  24   1       24.18       54.20     42.41 o 
   3  24   1      670.59      745.85     44.74 o 
   4  24   1       18.03       25.62     41.01 o 
   5  24   1      848.29      928.87     54.74 o 
  -3  25   1       88.35      109.89     38.18 o 
  -2  25   1       42.69       65.37     27.84 o 
  -1  25   1      672.55      677.64     33.80 o 
   0  25   1        7.56       19.20     28.63 o 
   1  25   1     1015.06     1026.06     36.86 o 
   2  25   1       24.52       59.17     39.74 o 
   3  25   1      291.02      323.06     45.65 o 
 -16   0   2      724.25      738.50     40.21 o 
 -14   0   2      731.15      775.03     39.94 o 
 -12   0   2     4478.04     4335.38     58.41 o 
 -10   0   2     5627.49     5675.63     59.12 o 
  -8   0   2     2453.82     2430.31     37.15 o 
  -6   0   2     4078.04     3986.78     37.89 o 
  -4   0   2     4121.23     4530.38     33.43 o 
  -2   0   2      900.34     1006.77     14.23 o 
   2   0   2    36405.73    36081.40    199.88 o 
   4   0   2     9277.76     9856.05    192.24 o 
   6   0   2     2374.78     2423.90     32.97 o 
   8   0   2     4196.43     4058.86     48.37 o 
  10   0   2     4203.65     4357.09     53.84 o 
  12   0   2      335.27      366.31     32.95 o 
  14   0   2      491.85      490.35     37.92 o 
  16   0   2       31.55       35.45     32.68 o 
 -17   1   2      205.79      174.86     25.72 o 
 -16   1   2       75.48       73.08     23.38 o 
 -15   1   2      177.74      154.27     23.04 o 
 -14   1   2     2185.01     2069.29     36.38 o 
 -13   1   2       91.85       79.27     21.21 o 
 -12   1   2     2177.82     2130.69     52.07 o 
 -11   1   2      909.80      815.29     23.32 o 
 -10   1   2       82.33       96.54     18.26 o 
  -9   1   2     2172.15     2093.40     26.36 o 
  -8   1   2      195.12      160.33     14.79 o 
  -7   1   2      107.38       92.10     13.44 o 
  -6   1   2     3457.57     3534.18     26.17 o 
  -5   1   2     4068.23     4348.26     25.70 o 
  -4   1   2     3282.02     2892.55     20.06 o 
  -3   1   2      311.42      298.24     10.03 o 
  -2   1   2     5632.43     5904.12     76.83 o 
  -1   1   2    16212.05    16796.22     93.00 o 
   1   1   2    45954.30    41818.64    437.10 o 
   2   1   2      464.67      548.38     15.76 o 
   3   1   2      839.88      947.75     10.06 o 
   4   1   2    21140.76    21246.81    162.02 o 
   5   1   2      273.68      264.30     11.91 o 
   6   1   2     3400.52     3307.07     26.07 o 
   7   1   2     1194.23     1123.13     32.77 o 
   8   1   2     5758.79     5973.36     39.86 o 
   9   1   2     1614.50     1631.30     21.19 o 
  10   1   2     1416.64     1439.38     26.45 o 
  11   1   2      169.91      146.04     19.90 o 
  12   1   2     2462.86     2369.86     33.64 o 
  13   1   2     1377.16     1351.01     38.76 o 
  14   1   2     1752.27     1604.46     32.84 o 
  15   1   2       18.04       27.41     23.72 o 
  16   1   2      681.05      640.49     29.01 o 
 -17   2   2       35.64       27.92     25.96 o 
 -16   2   2       58.95       53.21     22.42 o 
 -15   2   2      851.48      899.83     30.20 o 
 -14   2   2      155.59      141.65     21.80 o 
 -13   2   2     3887.83     3694.86     50.14 o 
 -12   2   2     1291.55     1215.37     27.56 o 
 -11   2   2      153.07      171.22     19.48 o 
 -10   2   2       55.03       51.94     16.89 o 
  -9   2   2      777.78      703.88     20.22 o 
  -8   2   2      568.66      513.94     17.28 o 
  -7   2   2     6120.46     5975.35     60.57 o 
  -6   2   2        2.73       33.94     12.48 o 
  -5   2   2     8962.75     8498.61     49.19 o 
  -4   2   2    14768.44    15645.52    159.69 o 
  -3   2   2     1799.69     2252.11     42.36 o 
  -2   2   2     1351.35     1468.39     12.32 o 
  -1   2   2     3917.07     4414.84     23.25 o 
   0   2   2     1845.81     2207.64     10.65 o 
   1   2   2      291.85      396.97      6.94 o 
   2   2   2      106.36      138.62      7.79 o 
   3   2   2    11476.56    12172.32    110.09 o 
   4   2   2      497.48      526.53      9.53 o 
   5   2   2    18388.90    18418.24    167.15 o 
   6   2   2       87.02       92.92     12.51 o 
   7   2   2     9331.00     9457.91     60.37 o 
   8   2   2     1887.38     2058.21     25.40 o 
   9   2   2     1207.99     1265.55     19.22 o 
  10   2   2       56.07       55.02     17.82 o 
  11   2   2     2482.72     2432.49     36.90 o 
  12   2   2      140.65      119.21     20.47 o 
  13   2   2     1985.60     1970.91     46.29 o 
  14   2   2       14.47       13.02     22.64 o 
  15   2   2     1707.70     1624.45     33.74 o 
  16   2   2       48.78       57.04     25.49 o 
 -16   3   2      473.14      440.69     27.05 o 
 -15   3   2      941.15      930.81     28.41 o 
 -14   3   2      112.83       96.44     25.74 o 
 -13   3   2       73.79       68.77     21.77 o 
 -12   3   2      541.93      545.16     23.75 o 
 -11   3   2     1618.93     1737.55     28.41 o 
 -10   3   2     1198.45     1258.07     24.44 o 
  -9   3   2     3050.33     2862.95     29.80 o 
  -8   3   2        0.51       -1.86     14.50 o 
  -7   3   2     8295.46     8393.61    107.30 o 
  -6   3   2     7907.26     8448.63     72.74 o 
  -5   3   2      374.76      546.66     13.06 o 
  -4   3   2       80.39       97.44      9.67 o 
  -3   3   2       52.12      102.06      7.51 o 
  -2   3   2    50496.21    48023.16    167.34 o 
  -1   3   2    15493.88    16293.84    129.41 o 
   0   3   2    11420.08    11997.01     64.26 o 
   1   3   2    78678.90    70388.77   3606.01 o 
   2   3   2     5999.65     6113.04     83.07 o 
   3   3   2    10866.89    11429.76    164.47 o 
   4   3   2        6.92       33.20      8.29 o 
   5   3   2       38.36       68.80      9.11 o 
   6   3   2     1430.47     1418.95     15.64 o 
   7   3   2      725.76      763.04     25.21 o 
   8   3   2      423.33      456.63     14.33 o 
   9   3   2     4396.91     4368.70     29.70 o 
  10   3   2       61.08       84.85     17.25 o 
  11   3   2     1666.49     1695.24     29.39 o 
  12   3   2     1868.45     1835.19     31.46 o 
  13   3   2     1197.43     1197.24     29.18 o 
  14   3   2      856.75      856.68     29.81 o 
  15   3   2      363.79      345.90     24.12 o 
  16   3   2      158.94      145.86     24.75 o 
 -16   4   2      556.26      547.64     27.34 o 
 -15   4   2      148.17      127.30     22.77 o 
 -14   4   2       80.70       67.25     20.63 o 
 -13   4   2      282.09      247.59     20.92 o 
 -12   4   2     1254.86     1183.88     26.63 o 
 -11   4   2      210.67      183.34     19.12 o 
 -10   4   2     1904.72     1881.71     26.76 o 
  -9   4   2       55.10       56.37     19.65 o 
  -8   4   2    11269.99    10880.67     48.30 o 
  -7   4   2     2316.87     2406.79     23.51 o 
  -6   4   2       56.98      132.24     11.76 o 
  -5   4   2     1609.73     1366.23     15.98 o 
  -4   4   2     1874.76     2092.08     13.58 o 
  -3   4   2      165.88      130.63      7.32 o 
  -2   4   2    12343.85    12484.32    125.28 o 
  -1   4   2    31259.68    31177.48    189.53 o 
   0   4   2    42106.43    42120.50    245.41 o 
   1   4   2    13785.02    14497.21    109.91 o 
   2   4   2       12.14       48.08      7.75 o 
   3   4   2     2700.36     2891.92     41.55 o 
   4   4   2     5328.27     5283.74     30.50 o 
   5   4   2     2957.43     2849.81     18.73 o 
   6   4   2     1127.59     1021.19     17.49 o 
   7   4   2     7332.22     7894.14     60.14 o 
   8   4   2     4643.95     4533.68     56.98 o 
   9   4   2        0.47        4.89     13.19 o 
  10   4   2      417.24      430.30     16.31 o 
  11   4   2      224.86      221.45     20.31 o 
  12   4   2     1353.96     1385.62     28.69 o 
  13   4   2       50.27       47.57     20.49 o 
  14   4   2      581.44      577.39     26.89 o 
  15   4   2      336.86      317.07     24.77 o 
  16   4   2      359.10      356.88     26.09 o 
 -16   5   2       64.17       70.19     36.44 o 
 -15   5   2       80.89      104.13     22.09 o 
 -14   5   2     1264.03     1198.19     28.60 o 
 -13   5   2        0.66       12.76     18.89 o 
 -12   5   2     3268.86     3196.93     36.73 o 
 -11   5   2      120.45      101.56     18.40 o 
 -10   5   2      707.06      696.79     20.53 o 
  -9   5   2      456.28      458.28     17.86 o 
  -8   5   2       57.99       57.60     14.64 o 
  -7   5   2       47.10       55.41     12.31 o 
  -6   5   2     8103.63     8148.23     79.36 o 
  -5   5   2     2414.30     2466.87     22.03 o 
  -4   5   2    13987.01    13837.50    119.37 o 
  -3   5   2     3946.15     4435.97     16.49 o 
  -2   5   2     9538.80     9647.72    339.71 o 
  -1   5   2       44.99       64.25      8.65 o 
   0   5   2      221.26      217.20      6.63 o 
   1   5   2     6001.46     6202.58     22.76 o 
   2   5   2     1343.16     1356.02     18.92 o 
   3   5   2      185.08      181.27     10.29 o 
   4   5   2     4354.57     4175.79     20.34 o 
   5   5   2     1980.49     2146.21     28.44 o 
   6   5   2    14487.77    14573.93    201.18 o 
   7   5   2      353.26      439.45     23.84 o 
   8   5   2     2433.72     2404.59     21.94 o 
   9   5   2        0.24        4.57     13.44 o 
  10   5   2      372.03      352.13     16.21 o 
  11   5   2       28.81       33.04     18.65 o 
  12   5   2     1860.55     1872.11     30.28 o 
  13   5   2       11.70       37.58     20.44 o 
  14   5   2     2597.01     2625.16     51.23 o 
  15   5   2      133.17      141.73     22.73 o 
  16   5   2     1545.85     1456.77     50.83 o 
 -16   6   2      448.35      469.40     43.99 o 
 -15   6   2      529.22      538.10     41.52 o 
 -14   6   2       32.53       36.80     18.86 o 
 -13   6   2     1058.67     1080.76     26.89 o 
 -12   6   2       37.13       56.18     18.75 o 
 -11   6   2      373.59      376.16     20.17 o 
 -10   6   2     2011.79     1966.70     27.23 o 
  -9   6   2      203.88      189.32     17.78 o 
  -8   6   2     3950.48     4076.25     30.92 o 
  -7   6   2      253.33      247.73     13.24 o 
  -6   6   2     9995.73    10150.52     65.94 o 
  -5   6   2     8022.44     8464.44     35.98 o 
  -4   6   2      178.61      185.35      7.66 o 
  -3   6   2     7274.60     7029.16     73.03 o 
  -2   6   2     8085.79     8255.24    162.31 o 
  -1   6   2     2310.32     2193.63     22.67 o 
   0   6   2     3466.36     3568.93     14.47 o 
   1   6   2        1.61       33.65     18.95 o 
   2   6   2    31600.36    32676.31    307.21 o 
   3   6   2     2338.16     2188.32     26.13 o 
   4   6   2      692.06      703.39     14.85 o 
   5   6   2     4358.31     4112.45     27.86 o 
   6   6   2       20.12       48.47     12.03 o 
   7   6   2      744.44      776.29     13.72 o 
   8   6   2      169.78      164.83     12.66 o 
   9   6   2      283.20      285.15     14.01 o 
  10   6   2     4512.20     4424.20     72.52 o 
  11   6   2     2563.07     2514.38     66.75 o 
  12   6   2     1311.63     1320.91     27.64 o 
  13   6   2     1288.28     1309.88     29.22 o 
  14   6   2       73.78       80.86     20.72 o 
  15   6   2      416.50      435.96     37.00 o 
  16   6   2        4.14       30.58     33.97 o 
 -16   7   2       39.08       43.23     39.74 o 
 -15   7   2      470.76      420.54     40.52 o 
 -14   7   2        0.41      -18.68     29.06 o 
 -13   7   2      131.20      129.41     19.62 o 
 -12   7   2       79.97       60.12     18.87 o 
 -11   7   2     3957.84     3769.59     56.52 o 
 -10   7   2      261.79      272.06     17.12 o 
  -9   7   2     1690.50     1641.08     68.41 o 
  -8   7   2      115.56      144.95     13.39 o 
  -7   7   2     6158.73     5964.73     32.61 o 
  -6   7   2      110.79      138.68     13.00 o 
  -5   7   2     1557.95     1640.77     19.40 o 
  -4   7   2      105.71      122.01      7.14 o 
  -3   7   2    13842.70    14409.15     55.82 o 
  -2   7   2     7639.78     7989.97    173.35 o 
  -1   7   2    25522.85    24807.53    134.64 o 
   0   7   2     1929.03     2111.33     13.56 o 
   1   7   2    23827.26    23403.46    130.65 o 
   2   7   2      225.34      236.09     13.11 o 
   3   7   2     4458.54     4443.67     34.25 o 
   4   7   2        8.66       17.69     14.39 o 
   5   7   2      207.20      197.37     16.44 o 
   6   7   2     2168.67     2105.50     32.34 o 
   7   7   2     2086.29     2068.05     16.49 o 
   8   7   2     1110.23     1094.34     20.40 o 
   9   7   2     2183.36     2107.05     22.11 o 
  10   7   2      425.62      368.23     17.82 o 
  11   7   2     1731.69     1682.98     45.49 o 
  12   7   2        1.08        3.74     18.47 o 
  13   7   2      103.75      111.69     30.61 o 
  14   7   2      196.87      187.62     32.48 o 
  15   7   2        6.55       28.31     34.69 o 
  16   7   2      286.32      256.15     42.24 o 
 -16   8   2      636.91      685.38     47.64 o 
 -15   8   2      650.92      568.36     44.34 o 
 -14   8   2      115.25       89.77     31.01 o 
 -13   8   2     1528.73     1555.16     47.19 o 
 -12   8   2      351.43      347.55     34.78 o 
 -11   8   2     1709.45     1658.12     26.17 o 
 -10   8   2     1004.62      944.44     20.94 o 
  -9   8   2      214.40      264.02     15.71 o 
  -8   8   2     1060.97     1031.27     18.19 o 
  -7   8   2     1033.03      980.29     31.05 o 
  -6   8   2      170.17      124.36      9.22 o 
  -5   8   2     3345.90     3318.31     20.48 o 
  -4   8   2     2573.23     2853.78     15.83 o 
  -3   8   2    20143.97    20849.83    183.49 o 
  -2   8   2      259.97      231.03     22.06 o 
  -1   8   2     1575.62     1575.67     14.33 o 
   0   8   2       21.29        6.50      5.82 o 
   1   8   2      256.76      305.21      6.66 o 
   2   8   2     9987.63    10916.36    185.88 o 
   3   8   2    10368.53    10418.86    198.37 o 
   4   8   2     1483.03     1873.48     26.40 o 
   5   8   2     6633.04     6592.23     35.05 o 
   6   8   2       83.52       92.43      8.31 o 
   7   8   2     1981.85     2006.03     17.55 o 
   8   8   2      157.11      180.03     10.28 o 
   9   8   2      164.79      162.08     13.39 o 
  10   8   2     2546.80     2510.09     48.40 o 
  11   8   2      606.92      594.72     20.70 o 
  12   8   2        0.59        4.62     32.21 o 
  13   8   2     1490.44     1499.34     50.55 o 
  14   8   2       10.58       13.28     36.05 o 
  15   8   2     2051.30     2162.37     61.97 o 
  16   8   2        0.40       -2.85     41.90 o 
 -15   9   2       19.34        0.54     39.73 o 
 -14   9   2     2444.29     2391.64     59.24 o 
 -13   9   2      235.25      203.82     33.81 o 
 -12   9   2     2486.09     2402.64     53.46 o 
 -11   9   2      116.71      126.29     32.06 o 
 -10   9   2      328.61      366.84     17.05 o 
  -9   9   2      976.64      888.90     53.46 o 
  -8   9   2       74.44       79.07     12.12 o 
  -7   9   2     1375.87     1423.94     22.25 o 
  -6   9   2     4787.04     4549.13     57.23 o 
  -5   9   2       17.78       10.74      6.47 o 
  -4   9   2     3745.95     3563.74     18.15 o 
  -3   9   2     2350.78     2610.32     41.39 o 
  -2   9   2     1973.26     1675.05     17.47 o 
  -1   9   2     3945.76     3988.38     27.61 o 
   0   9   2     3732.51     4100.36     27.85 o 
   1   9   2     3906.25     3935.87     16.77 o 
   2   9   2     4515.87     4729.89     33.30 o 
   3   9   2     6675.06     7127.29     43.40 o 
   4   9   2     3807.31     3491.69     34.42 o 
   5   9   2      123.67      132.18      6.58 o 
   6   9   2     6844.29     6609.53     77.10 o 
   7   9   2      229.75      277.43      9.81 o 
   8   9   2     1394.00     1435.67     25.19 o 
   9   9   2       70.31      105.41     12.72 o 
  10   9   2      704.49      652.24     24.77 o 
  11   9   2     1693.16     1618.18     47.67 o 
  12   9   2      772.24      744.82     40.97 o 
  13   9   2        0.70      -10.70     33.10 o 
  14   9   2     1024.68     1046.54     46.47 o 
  15   9   2        0.02        3.97     35.96 o 
 -15  10   2       35.94       18.72     37.81 o 
 -14  10   2       50.39       69.69     37.55 o 
 -13  10   2       12.48        9.22     35.85 o 
 -12  10   2      917.59      936.00     44.39 o 
 -11  10   2      267.62      300.83     35.37 o 
 -10  10   2     4745.32     4584.44     62.53 o 
  -9  10   2        3.57       -9.04     29.13 o 
  -8  10   2     2847.58     2831.65     59.35 o 
  -7  10   2      309.58      328.11     10.57 o 
  -6  10   2      428.98      450.11      9.53 o 
  -5  10   2       11.42        4.05      8.19 o 
  -4  10   2     4711.99     4968.71     21.59 o 
  -3  10   2      353.41      387.82     13.74 o 
  -2  10   2     4771.52     4574.77     30.14 o 
  -1  10   2     2098.92     2237.46     19.70 o 
   0  10   2     7671.63     7025.43     55.24 o 
   1  10   2       34.41       45.22      5.19 o 
   2  10   2     8278.07     8215.12     43.83 o 
   3  10   2     2575.81     2661.06     28.83 o 
   4  10   2     3017.88     3173.61     33.61 o 
   5  10   2      214.02      188.37      8.95 o 
   6  10   2      549.10      565.60      9.93 o 
   7  10   2      385.86      369.57      9.18 o 
   8  10   2     2298.36     2249.88     26.96 o 
   9  10   2      234.18      236.87     16.04 o 
  10  10   2     2790.98     2787.46     36.67 o 
  11  10   2      113.27      131.95     35.82 o 
  12  10   2      695.39      626.22     42.17 o 
  13  10   2        0.44      -20.59     36.29 o 
  14  10   2       15.09       -1.94     37.19 o 
  15  10   2       11.64       13.64     40.34 o 
 -15  11   2      429.74      410.64     40.54 o 
 -14  11   2     1040.49      937.03     44.33 o 
 -13  11   2       96.53       87.48     32.19 o 
 -12  11   2     1254.98     1234.44     43.55 o 
 -11  11   2      866.34      784.20     38.68 o 
 -10  11   2      207.23      287.99     34.00 o 
  -9  11   2     1379.52     1434.55     40.38 o 
  -8  11   2     1428.05     1517.28     32.76 o 
  -7  11   2     1294.94     1362.04     25.01 o 
  -6  11   2     1405.51     1407.17     24.55 o 
  -5  11   2      167.51      160.39      9.28 o 
  -4  11   2     2291.79     2158.96     15.99 o 
  -3  11   2     3516.71     3581.35     86.70 o 
  -2  11   2      278.50      255.87      8.58 o 
  -1  11   2     2594.15     2438.18     32.57 o 
   0  11   2      346.66      382.21      6.81 o 
   1  11   2     8693.30     8845.93     72.28 o 
   2  11   2       24.82       37.42     11.40 o 
   3  11   2     4310.17     4527.68     36.49 o 
   4  11   2     7757.43     7893.54     50.49 o 
   5  11   2       56.26       82.75     12.09 o 
   6  11   2     3075.89     3039.68     27.73 o 
   7  11   2      434.82      488.00     13.56 o 
   8  11   2      144.94      161.06     13.12 o 
   9  11   2     3725.64     3867.86     31.16 o 
  10  11   2      103.60       93.47     20.09 o 
  11  11   2      283.96      269.14     36.49 o 
  12  11   2      968.38      855.46     42.51 o 
  13  11   2       67.82       49.35     30.85 o 
  14  11   2     1173.47     1157.67     47.16 o 
  15  11   2        3.67       -8.99     35.75 o 
 -15  12   2      744.19      840.48     51.29 o 
 -14  12   2       47.19       40.74     39.36 o 
 -13  12   2     1374.39     1426.67     51.60 o 
 -12  12   2      215.36      221.48     37.55 o 
 -11  12   2     1367.01     1493.15     46.76 o 
 -10  12   2        0.23       18.82     27.97 o 
  -9  12   2       17.60       12.64     28.39 o 
  -8  12   2        5.49        8.04     19.88 o 
  -7  12   2     1760.09     1770.80     28.25 o 
  -6  12   2       39.52       36.51     17.87 o 
  -5  12   2     3925.62     3767.01     40.70 o 
  -4  12   2      106.14      110.52      8.61 o 
  -3  12   2     5101.05     4851.83     32.57 o 
  -2  12   2      129.56      167.47      8.43 o 
  -1  12   2     7091.04     7106.50     29.42 o 
   0  12   2       26.51       28.37      5.75 o 
   1  12   2      686.99      614.67      8.25 o 
   2  12   2     1106.20     1270.00     21.31 o 
   3  12   2     3705.30     3775.41     34.24 o 
   4  12   2       71.53       61.26     12.46 o 
   5  12   2    11629.50    11506.68    102.67 o 
   6  12   2      962.40      934.86     15.17 o 
   7  12   2     2971.46     2903.08     22.74 o 
   8  12   2        8.19       15.76     12.42 o 
   9  12   2       27.87       29.20     13.84 o 
  10  12   2       78.29       88.03     20.48 o 
  11  12   2       79.74       96.97     32.87 o 
  12  12   2       49.76       11.83     30.30 o 
  13  12   2     1223.98     1142.61     48.00 o 
  14  12   2       71.46      104.76     40.88 o 
 -14  13   2      146.92      160.36     36.03 o 
 -13  13   2        4.71        3.20     30.00 o 
 -12  13   2      406.14      397.80     35.37 o 
 -11  13   2      459.77      484.31     38.11 o 
 -10  13   2      581.09      532.77     34.51 o 
  -9  13   2     2943.82     2997.69     43.13 o 
  -8  13   2        1.64       11.68     19.30 o 
  -7  13   2       98.42       97.11     19.19 o 
  -6  13   2      728.79      701.87     13.95 o 
  -5  13   2      280.71      310.64     10.94 o 
  -4  13   2      469.66      451.15     12.24 o 
  -3  13   2     1478.19     1501.04     18.01 o 
  -2  13   2     2326.15     2336.23     31.54 o 
  -1  13   2     6030.19     6299.65     19.02 o 
   0  13   2      474.71      478.06      7.98 o 
   1  13   2     6576.81     6442.69     76.86 o 
   2  13   2     1094.65      998.53     46.91 o 
   3  13   2     2303.24     2243.88     19.15 o 
   4  13   2      127.74      130.59     11.40 o 
   5  13   2        2.26        6.41     11.85 o 
   6  13   2      678.83      637.35     20.61 o 
   7  13   2     3149.45     3113.95     30.91 o 
   8  13   2      310.01      315.06     13.99 o 
   9  13   2     1100.81     1131.24     18.72 o 
  10  13   2      288.93      311.37     21.72 o 
  11  13   2     1067.88      990.68     43.09 o 
  12  13   2       71.54       69.14     31.03 o 
  13  13   2      243.00      206.99     39.87 o 
  14  13   2      884.86      940.21     52.17 o 
 -14  14   2      207.64      224.29     43.14 o 
 -13  14   2       74.55       69.29     38.33 o 
 -12  14   2      238.92      312.73     35.52 o 
 -11  14   2      554.15      568.98     36.73 o 
 -10  14   2     1670.49     1723.22     48.17 o 
  -9  14   2     2193.54     2078.02     34.19 o 
  -8  14   2     4943.26     4878.05     80.39 o 
  -7  14   2      107.06       85.87     20.50 o 
  -6  14   2      781.00      807.22     23.90 o 
  -5  14   2     1897.36     1856.51     32.49 o 
  -4  14   2      983.46     1015.24     19.53 o 
  -3  14   2     3640.14     3677.59     24.26 o 
  -2  14   2     1811.81     1753.61     14.85 o 
  -1  14   2       14.59       13.02      5.92 o 
   0  14   2     3495.53     3440.29     24.84 o 
   1  14   2        0.38        2.91      4.69 o 
   2  14   2     1485.15     1395.70     19.86 o 
   3  14   2       11.17       15.90      9.67 o 
   4  14   2       46.16       50.60     11.36 o 
   5  14   2     2328.65     2357.16     23.17 o 
   6  14   2      161.34      138.65     11.50 o 
   7  14   2      908.90      913.75     25.33 o 
   8  14   2     1979.96     1981.08     21.28 o 
   9  14   2      504.92      552.42     16.19 o 
  10  14   2     2953.52     3056.11     38.10 o 
  11  14   2       31.51       38.35     33.35 o 
  12  14   2      602.27      579.15     38.69 o 
  13  14   2      102.94      101.52     40.76 o 
  14  14   2       26.96       27.65     37.92 o 
 -13  15   2       72.43       95.40     39.57 o 
 -12  15   2     1108.19     1076.39     47.21 o 
 -11  15   2      213.43      221.66     32.08 o 
 -10  15   2      514.81      529.81     36.90 o 
  -9  15   2      140.35      129.44     23.13 o 
  -8  15   2     2045.09     1984.32     33.18 o 
  -7  15   2      755.23      706.09     24.70 o 
  -6  15   2     4010.49     3924.18     54.41 o 
  -5  15   2      291.68      286.35     18.99 o 
  -4  15   2     5947.49     5767.88     33.44 o 
  -3  15   2      780.80      812.30     12.96 o 
  -2  15   2     3234.66     3229.75     18.90 o 
  -1  15   2      172.84      159.45      7.30 o 
   0  15   2      264.78      257.00      6.39 o 
   1  15   2      350.75      303.95      8.88 o 
   2  15   2      300.12      301.22     10.67 o 
   3  15   2        2.31       -0.67      9.80 o 
   4  15   2      533.10      535.27     16.32 o 
   5  15   2       57.89       45.52     12.43 o 
   6  15   2     1472.69     1416.94     17.60 o 
   7  15   2        1.03       -2.45     11.53 o 
   8  15   2     3857.07     3773.51     32.33 o 
   9  15   2      511.61      492.65     15.82 o 
  10  15   2       11.13       13.18     18.07 o 
  11  15   2       46.97       58.02     35.53 o 
  12  15   2      586.64      584.05     38.81 o 
  13  15   2        7.11        1.21     39.51 o 
 -13  16   2      842.17      844.27     48.08 o 
 -12  16   2        7.39      -19.18     36.16 o 
 -11  16   2      242.43      275.21     33.20 o 
 -10  16   2      738.40      671.23     27.81 o 
  -9  16   2       19.28       32.17     21.87 o 
  -8  16   2      802.62      789.22     27.95 o 
  -7  16   2       13.20        0.43     20.24 o 
  -6  16   2      615.95      606.03     34.67 o 
  -5  16   2     1829.46     1840.34     28.46 o 
  -4  16   2      162.01      187.16     10.86 o 
  -3  16   2     2300.75     2252.33     26.15 o 
  -2  16   2     1390.10     1240.35     17.37 o 
  -1  16   2      295.66      292.22      8.15 o 
   0  16   2     3015.48     2929.45     17.82 o 
   1  16   2       81.09       76.37      7.16 o 
   2  16   2       81.56       78.30     10.96 o 
   3  16   2     1266.48     1306.97     23.88 o 
   4  16   2       20.82       19.92     11.17 o 
   5  16   2     1815.34     1702.05     21.10 o 
   6  16   2       13.23        9.61     10.88 o 
   7  16   2     1825.05     1774.87     19.95 o 
   8  16   2      464.37      482.08     19.33 o 
   9  16   2       62.91       64.17     16.19 o 
  10  16   2      537.20      535.14     28.76 o 
  11  16   2      342.72      367.41     39.08 o 
  12  16   2      639.90      628.79     40.62 o 
  13  16   2      403.14      412.94     45.86 o 
 -12  17   2       11.00      -32.64     37.13 o 
 -11  17   2      156.45      171.76     32.18 o 
 -10  17   2      159.40      164.63     23.41 o 
  -9  17   2      964.99      950.99     29.28 o 
  -8  17   2      232.54      187.78     22.05 o 
  -7  17   2     2555.13     2621.41     36.02 o 
  -6  17   2      274.49      246.43     21.78 o 
  -5  17   2      143.18      168.42     14.88 o 
  -4  17   2     1105.02     1085.30     19.42 o 
  -3  17   2     1030.98      968.33     17.48 o 
  -2  17   2      366.26      367.38     13.67 o 
  -1  17   2     3354.70     3410.50     45.86 o 
   0  17   2      982.21      901.36     15.82 o 
   1  17   2     4786.82     4675.69     60.55 o 
   2  17   2      208.85      217.05     12.19 o 
   3  17   2      991.92      986.23     22.65 o 
   4  17   2      482.17      448.98     20.65 o 
   5  17   2        0.16       -4.84     18.06 o 
   6  17   2       36.59       11.88     14.68 o 
   7  17   2      325.27      328.92     17.82 o 
   8  17   2      291.45      268.70     17.99 o 
   9  17   2     2137.40     2112.39     50.64 o 
  10  17   2      253.37      255.13     27.67 o 
  11  17   2     1200.68     1085.23     44.34 o 
  12  17   2       29.13       45.97     35.82 o 
 -12  18   2      130.05      145.49     39.33 o 
 -11  18   2      601.61      614.14     38.56 o 
 -10  18   2      109.22      121.43     23.22 o 
  -9  18   2       65.74       95.54     22.70 o 
  -8  18   2      619.34      645.51     27.10 o 
  -7  18   2      782.59      707.35     33.20 o 
  -6  18   2      151.44      156.98     20.69 o 
  -5  18   2     3477.83     3308.94     33.31 o 
  -4  18   2       75.55       78.02     14.06 o 
  -3  18   2     3319.59     3254.42     56.38 o 
  -2  18   2      299.09      316.76     20.48 o 
  -1  18   2      128.51      142.38     18.34 o 
   0  18   2      803.23      763.42     22.99 o 
   1  18   2        0.08       10.82     12.16 o 
   2  18   2      980.74      950.69     21.83 o 
   3  18   2      511.66      494.43     15.44 o 
   4  18   2      848.87      782.42     22.82 o 
   5  18   2      955.66      966.29     26.50 o 
   6  18   2      126.72      110.72     15.65 o 
   7  18   2     3147.43     3172.93     41.71 o 
   8  18   2     1058.54      994.45     30.33 o 
   9  18   2      618.39      544.23     32.74 o 
  10  18   2      215.43      217.59     38.53 o 
  11  18   2        2.18       -6.80     33.69 o 
 -11  19   2        0.26        1.51     35.15 o 
 -10  19   2       97.95      126.57     24.54 o 
  -9  19   2        0.87      -15.56     23.73 o 
  -8  19   2       13.74       11.98     21.56 o 
  -7  19   2        2.69        1.44     20.73 o 
  -6  19   2      383.14      365.66     17.97 o 
  -5  19   2      141.59      166.54     15.34 o 
  -4  19   2     1967.89     1901.63     31.69 o 
  -3  19   2      298.17      288.84     20.87 o 
  -2  19   2     1491.67     1507.63     28.31 o 
  -1  19   2     2114.32     1991.95     56.74 o 
   0  19   2      189.12      185.43     20.14 o 
   1  19   2        6.64       15.87     17.49 o 
   2  19   2       14.97       36.80     34.74 o 
   3  19   2      614.42      627.09     21.80 o 
   4  19   2     1068.97     1089.18     44.56 o 
   5  19   2       43.55       30.99     38.93 o 
   6  19   2     4105.74     3813.07     42.54 o 
   7  19   2        1.21        4.12     22.50 o 
   8  19   2      308.30      339.39     26.35 o 
   9  19   2       25.79       15.60     25.70 o 
  10  19   2       23.23       33.34     26.34 o 
  11  19   2      168.97      205.83     39.63 o 
 -10  20   2      449.43      453.28     30.67 o 
  -9  20   2        0.18       18.87     23.57 o 
  -8  20   2      873.08      902.75     29.54 o 
  -7  20   2        7.11        8.68     16.81 o 
  -6  20   2      567.22      620.12     24.09 o 
  -5  20   2      144.72      118.30     21.19 o 
  -4  20   2        0.01       -2.18     20.38 o 
  -3  20   2       51.57       77.65     20.74 o 
  -2  20   2      591.98      606.33     23.87 o 
  -1  20   2      421.71      422.41     19.43 o 
   0  20   2     3318.47     3209.49     37.99 o 
   1  20   2       52.80       63.39     19.21 o 
   2  20   2     3106.01     3030.40     59.10 o 
   3  20   2       32.16       32.72     31.39 o 
   4  20   2      344.63      325.70     21.56 o 
   5  20   2      253.40      202.04     42.64 o 
   6  20   2       13.63        5.96     20.09 o 
   7  20   2        3.26        5.41     21.89 o 
   8  20   2      940.20      915.55     31.38 o 
   9  20   2      199.80      197.29     27.91 o 
  10  20   2      293.57      284.16     29.22 o 
  -9  21   2      487.60      449.34     27.68 o 
  -8  21   2        2.59       -3.85     18.17 o 
  -7  21   2      520.09      542.07     28.99 o 
  -6  21   2     1643.94     1502.18     45.36 o 
  -5  21   2      174.77      198.67     23.80 o 
  -4  21   2      590.22      533.82     24.67 o 
  -3  21   2        4.24       -7.69     19.59 o 
  -2  21   2      627.33      647.57     24.85 o 
  -1  21   2     2163.32     2139.48     28.53 o 
   0  21   2      172.98      190.93     18.31 o 
   1  21   2     1755.42     1782.18     53.97 o 
   2  21   2        0.29       35.50     39.02 o 
   3  21   2      690.52      692.49     45.41 o 
   4  21   2      152.26      193.04     40.09 o 
   5  21   2       25.05      -11.74     40.00 o 
   6  21   2      511.09      553.75     44.26 o 
   7  21   2      507.27      461.61     42.34 o 
   8  21   2      174.02      140.22     25.16 o 
   9  21   2      157.86      171.96     25.59 o 
  -8  22   2       11.79       17.10     24.08 o 
  -7  22   2      140.11      130.01     26.77 o 
  -6  22   2       24.22       28.33     23.86 o 
  -5  22   2     1392.51     1385.99     33.02 o 
  -4  22   2       64.52       51.52     21.68 o 
  -3  22   2     1424.21     1433.77     40.85 o 
  -2  22   2        0.08        6.48     20.80 o 
  -1  22   2      776.61      834.16     32.88 o 
   0  22   2      259.69      263.24     28.87 o 
   1  22   2       62.96       66.98     37.99 o 
   2  22   2        1.19       29.38     33.18 o 
   3  22   2      867.98      858.52     42.97 o 
   4  22   2        0.06       18.10     33.67 o 
   5  22   2     1009.61     1015.05     47.61 o 
   6  22   2       18.20       22.37     37.27 o 
   7  22   2      781.66      703.88     47.01 o 
   8  22   2        7.31       -8.88     41.38 o 
  -7  23   2      178.76      215.62     30.63 o 
  -6  23   2       36.95       58.44     26.25 o 
  -5  23   2       62.00       48.19     24.16 o 
  -4  23   2      478.84      493.56     26.68 o 
  -3  23   2       18.16       16.59     21.76 o 
  -2  23   2      208.95      246.01     20.21 o 
  -1  23   2      594.92      639.14     31.25 o 
   0  23   2        8.73        6.76     27.78 o 
   1  23   2     1051.07      977.59     46.46 o 
   2  23   2       36.38       57.27     39.29 o 
   3  23   2      669.30      652.88     48.41 o 
   4  23   2     1002.61     1108.77     52.96 o 
   5  23   2      113.45       83.24     42.79 o 
   6  23   2      401.19      422.84     43.71 o 
   7  23   2      167.81      183.03     41.03 o 
  -5  24   2      208.37      197.83     26.77 o 
  -4  24   2       28.81       35.99     41.47 o 
  -3  24   2       97.49      123.02     42.53 o 
  -2  24   2      898.06      883.65     34.84 o 
  -1  24   2      150.36      151.41     29.95 o 
   0  24   2      806.63      759.57     33.19 o 
   1  24   2        9.87       20.32     26.75 o 
   2  24   2     1474.90     1525.36     57.80 o 
   3  24   2        4.79       16.66     38.94 o 
   4  24   2      179.48      169.17     41.11 o 
   5  24   2       10.19      -48.75     47.03 o 
  -3  25   2        2.30       19.67     30.54 o 
  -2  25   2      986.19      997.15     38.27 o 
  -1  25   2      180.36      178.92     30.92 o 
   0  25   2       20.25       30.86     30.01 o 
   1  25   2      107.07      109.97     27.03 o 
   2  25   2       60.95       62.52     44.44 o 
   3  25   2       15.85       61.07     41.42 o 
 -15   0   3      387.96      366.74     36.05 o 
 -13   0   3     4438.50     4401.19     63.65 o 
 -11   0   3      882.21      847.79     33.94 o 
  -9   0   3        0.33        3.51     20.10 o 
  -7   0   3    12316.42    12982.24     71.29 o 
  -5   0   3    12599.30    12644.06    233.23 o 
  -3   0   3    18319.67    19176.66    243.03 o 
  -1   0   3    46502.02    45214.17    354.00 o 
   1   0   3    27793.68    28054.97    249.31 o 
   3   0   3     6752.90     6983.22     51.35 o 
   5   0   3     5763.53     5356.66     42.79 o 
   7   0   3    19968.32    20839.06    372.96 o 
   9   0   3      353.24      370.97     27.10 o 
  11   0   3        1.46      -10.30     25.70 o 
  13   0   3      432.10      416.33     32.37 o 
  15   0   3     2060.51     2172.06     55.21 o 
 -16   1   3      113.09      123.31     23.21 o 
 -15   1   3      249.50      250.85     23.82 o 
 -14   1   3     1336.45     1279.16     31.14 o 
 -13   1   3       59.53       47.66     22.22 o 
 -12   1   3     2202.96     2258.21     67.71 o 
 -11   1   3      327.40      354.30     29.41 o 
 -10   1   3      876.14      787.87     21.50 o 
  -9   1   3     1742.47     1579.05     61.21 o 
  -8   1   3      414.73      443.47     16.72 o 
  -7   1   3     9899.81    10211.61     44.88 o 
  -6   1   3     1061.92     1084.77     20.81 o 
  -5   1   3     1455.31     1453.10     17.72 o 
  -4   1   3     5303.76     5157.12     26.34 o 
  -3   1   3      652.30      707.56     18.09 o 
  -2   1   3     7069.08     7565.43     98.15 o 
  -1   1   3        9.99       17.56      3.30 o 
   0   1   3        6.21       24.13      9.46 o 
   1   1   3    31456.46    31450.54    149.47 o 
   2   1   3     1571.23     1593.02     11.53 o 
   3   1   3    12415.95    13056.11    104.74 o 
   4   1   3     1311.67     1250.32     13.11 o 
   5   1   3      138.37      132.88      9.14 o 
   6   1   3     3514.78     3672.13     91.66 o 
   7   1   3       43.50       53.53     14.02 o 
   8   1   3     1550.71     1555.65     23.80 o 
   9   1   3     4064.29     3977.77     37.33 o 
  10   1   3     1040.60     1006.68     20.10 o 
  11   1   3      175.07      169.94     19.72 o 
  12   1   3      120.81      115.38     22.64 o 
  13   1   3      391.04      387.27     24.56 o 
  14   1   3     1233.75     1192.65     37.60 o 
  15   1   3        0.08       -5.19     21.03 o 
  16   1   3      248.27      251.32     27.09 o 
 -16   2   3      260.24      269.46     26.26 o 
 -15   2   3        9.50        4.85     21.69 o 
 -14   2   3      453.60      454.31     24.38 o 
 -13   2   3      138.73      112.41     30.89 o 
 -12   2   3       31.78       41.31     19.28 o 
 -11   2   3       21.34       20.96     18.30 o 
 -10   2   3     3819.92     3748.93     35.68 o 
  -9   2   3       37.24       42.41     15.30 o 
  -8   2   3     5247.45     4911.46     34.94 o 
  -7   2   3     1355.99     1413.17     20.51 o 
  -6   2   3    18966.34    19131.42    294.12 o 
  -5   2   3    13891.61    14415.35    176.07 o 
  -4   2   3        4.66       61.23     46.13 o 
  -3   2   3     2055.99     2504.47     18.13 o 
  -2   2   3     1381.69     1425.23     13.07 o 
  -1   2   3     7175.32     6988.26     30.83 o 
   0   2   3    21166.53    21560.49    136.06 o 
   1   2   3     5197.36     5477.75     28.91 o 
   2   2   3       19.33       32.88      6.62 o 
   3   2   3     3219.02     3511.94     17.78 o 
   4   2   3       23.37      206.86    104.48 o 
   5   2   3     7833.11     7910.48     59.81 o 
   6   2   3        1.74       23.05      9.67 o 
   7   2   3      300.93      263.39     15.65 o 
   8   2   3     4642.35     4685.86     36.60 o 
   9   2   3      848.75      832.78     22.88 o 
  10   2   3     3457.42     3672.63     30.31 o 
  11   2   3       45.03       29.26     15.35 o 
  12   2   3     1865.87     1808.54     30.98 o 
  13   2   3       42.26       26.54     21.65 o 
  14   2   3      165.19      170.39     23.02 o 
  15   2   3       95.75       75.52     23.90 o 
  16   2   3      124.07      138.49     25.34 o 
 -16   3   3      174.13      190.20     23.42 o 
 -15   3   3        9.74       17.99     21.52 o 
 -14   3   3     1739.09     1640.25     33.08 o 
 -13   3   3      171.68      143.40     21.05 o 
 -12   3   3     3522.24     3308.38     38.01 o 
 -11   3   3      482.96      481.61     21.14 o 
 -10   3   3     1605.66     1530.49     26.20 o 
  -9   3   3      967.71      905.97     21.39 o 
  -8   3   3      974.92      978.61     23.97 o 
  -7   3   3       83.90      141.60     14.03 o 
  -6   3   3     5860.74     5850.50     47.97 o 
  -5   3   3     4026.00     4116.29     67.84 o 
  -4   3   3    10022.88     9754.96    132.49 o 
  -3   3   3    12999.79    13426.67    147.70 o 
  -2   3   3      889.46      703.47     15.25 o 
  -1   3   3     5772.27     6116.37     23.51 o 
   0   3   3    17127.43    18004.27    350.04 o 
   1   3   3     1133.95     1267.71     23.34 o 
   2   3   3     1782.88     1838.99     15.04 o 
   3   3   3      219.18      268.68     11.52 o 
   4   3   3     3236.64     2854.35     18.13 o 
   5   3   3       63.11       71.93      8.85 o 
   6   3   3    13444.56    13421.93     58.55 o 
   7   3   3      373.93      450.17     17.05 o 
   8   3   3     4644.28     4763.87     37.08 o 
   9   3   3     2113.58     2011.66     42.19 o 
  10   3   3       36.23       45.34     14.69 o 
  11   3   3      943.94      902.44     22.30 o 
  12   3   3       76.63       54.58     18.98 o 
  13   3   3       23.68       12.67     21.62 o 
  14   3   3     2424.32     2455.07     58.23 o 
  15   3   3       40.40       41.38     23.50 o 
  16   3   3      612.67      570.15     28.16 o 
 -16   4   3      459.33      400.64     27.82 o 
 -15   4   3      506.50      459.55     26.74 o 
 -14   4   3        0.42       -3.47     20.50 o 
 -13   4   3     3358.58     3349.84     39.58 o 
 -12   4   3      104.71       87.67     19.79 o 
 -11   4   3     4330.99     4263.10     39.47 o 
 -10   4   3     1301.76     1370.97     25.06 o 
  -9   4   3      586.42      618.82     18.90 o 
  -8   4   3     1745.52     1543.55     22.60 o 
  -7   4   3     2124.67     2255.34     23.86 o 
  -6   4   3    12745.35    12981.45    179.42 o 
  -5   4   3     4659.36     4656.05     59.62 o 
  -4   4   3      678.30      727.36      9.86 o 
  -3   4   3    15589.71    15416.79    115.10 o 
  -2   4   3     3010.43     3110.43     20.62 o 
  -1   4   3       69.32       91.87      7.35 o 
   0   4   3      692.49      821.75      7.71 o 
   1   4   3    13657.13    13953.49    121.62 o 
   2   4   3     2211.50     2173.10     54.51 o 
   3   4   3       95.15       68.39      9.92 o 
   4   4   3     1132.70     1111.99     13.09 o 
   5   4   3     4602.47     4388.00     24.00 o 
   6   4   3      222.78      230.56     11.20 o 
   7   4   3     7490.89     8101.92     76.24 o 
   8   4   3     1691.25     1709.18     27.30 o 
   9   4   3     2076.40     2143.37     42.40 o 
  10   4   3      419.20      480.20     17.11 o 
  11   4   3       69.20       94.51     16.47 o 
  12   4   3     2116.20     2081.96     43.67 o 
  13   4   3     1815.20     1764.74     62.11 o 
  14   4   3      440.09      407.09     25.34 o 
  15   4   3      601.70      588.90     27.96 o 
  16   4   3       94.23       83.09     23.20 o 
 -16   5   3        8.88       17.11     34.89 o 
 -15   5   3      311.03      302.68     22.78 o 
 -14   5   3       94.42       78.28     19.84 o 
 -13   5   3        0.65        5.94     18.68 o 
 -12   5   3      102.43      100.56     18.12 o 
 -11   5   3      840.71      882.31     23.78 o 
 -10   5   3        2.54        5.15     15.63 o 
  -9   5   3     7447.60     7253.86     43.50 o 
  -8   5   3     1567.43     1869.74     31.27 o 
  -7   5   3     7049.82     6976.91    101.23 o 
  -6   5   3      911.97      972.14     92.20 o 
  -5   5   3     4162.03     4052.76     25.07 o 
  -4   5   3     1163.06     1342.58     24.12 o 
  -3   5   3      716.62      802.12     12.85 o 
  -2   5   3     4232.16     4557.09     20.96 o 
  -1   5   3      643.36      581.80     11.67 o 
   0   5   3       24.18       25.27      4.99 o 
   1   5   3    22247.13    21607.87    166.28 o 
   2   5   3      195.86      189.23      9.55 o 
   3   5   3     5896.02     5553.81     96.39 o 
   4   5   3      686.80      687.43     12.06 o 
   5   5   3     1241.28     1323.33     14.98 o 
   6   5   3      656.08      659.18     13.33 o 
   7   5   3     3783.83     3676.51     25.45 o 
   8   5   3      184.81      201.94     17.08 o 
   9   5   3     7919.70     7774.81     45.50 o 
  10   5   3      367.43      360.59     16.49 o 
  11   5   3     5538.51     5445.36     56.41 o 
  12   5   3        1.37       -3.37     19.24 o 
  13   5   3      289.25      314.93     22.13 o 
  14   5   3       12.67        9.77     21.89 o 
  15   5   3       21.01       22.40     22.66 o 
  16   5   3        7.94        8.78     34.29 o 
 -16   6   3       71.87       68.64     32.97 o 
 -15   6   3      252.55      240.33     36.52 o 
 -14   6   3      320.27      332.58     22.53 o 
 -13   6   3     1084.07      983.43     26.68 o 
 -12   6   3       48.18       41.82     17.79 o 
 -11   6   3     1149.35      996.82     24.22 o 
 -10   6   3      248.45      260.78     17.65 o 
  -9   6   3      210.79      214.64     16.37 o 
  -8   6   3     4727.82     4693.82     64.06 o 
  -7   6   3      498.85      498.46     15.18 o 
  -6   6   3      826.32      767.30     15.04 o 
  -5   6   3    14549.66    14518.36    139.44 o 
  -4   6   3      486.81      473.91      9.28 o 
  -3   6   3     4030.69     3780.14     22.09 o 
  -2   6   3     3445.15     3412.60     33.16 o 
  -1   6   3     2082.34     1965.39      9.94 o 
   0   6   3     3209.81     3212.78     37.04 o 
   1   6   3     1000.84     1015.33      9.14 o 
   2   6   3    16358.28    15864.05    311.40 o 
   3   6   3     2004.97     1759.83     19.16 o 
   4   6   3        1.92       15.61     10.02 o 
   5   6   3      812.72      687.35     12.49 o 
   6   6   3      836.24      896.48     18.15 o 
   7   6   3    14666.37    14947.20     58.76 o 
   8   6   3     4991.48     5049.28     38.61 o 
   9   6   3      128.81      143.88     16.44 o 
  10   6   3     4440.88     4325.75     32.24 o 
  11   6   3       50.46       45.88     15.30 o 
  12   6   3      282.25      295.72     21.28 o 
  13   6   3      756.72      684.84     24.96 o 
  14   6   3       71.26       89.11     21.82 o 
  15   6   3      496.19      539.04     39.03 o 
  16   6   3       32.57       60.81     38.91 o 
 -16   7   3      270.46      287.67     37.55 o 
 -15   7   3       11.33        6.09     35.82 o 
 -14   7   3      642.74      700.01     42.10 o 
 -13   7   3        2.10        0.58     18.76 o 
 -12   7   3     4594.94     4399.25     40.94 o 
 -11   7   3      696.88      644.55     21.63 o 
 -10   7   3     2609.99     2473.78     29.21 o 
  -9   7   3       47.85       33.18     15.01 o 
  -8   7   3       23.89       25.01     13.13 o 
  -7   7   3      126.84      130.85     12.47 o 
  -6   7   3     6777.42     6978.60     27.62 o 
  -5   7   3      758.41      849.31     11.75 o 
  -4   7   3    12278.73    12095.85    118.43 o 
  -3   7   3        3.30        7.11     10.48 o 
  -2   7   3    12579.78    12243.07     55.35 o 
  -1   7   3       35.27       36.30      3.61 o 
   0   7   3     1879.55     1824.12     14.66 o 
   1   7   3     3087.30     3103.24     26.15 o 
   2   7   3       50.95       63.55      7.54 o 
   3   7   3      927.46      870.29     13.07 o 
   4   7   3    10382.46    10879.14     57.76 o 
   5   7   3     1951.96     2252.95     43.56 o 
   6   7   3     9458.85     9670.13     45.73 o 
   7   7   3      626.12      704.00     18.97 o 
   8   7   3     4939.65     5363.39     39.81 o 
   9   7   3      217.95      233.68     15.94 o 
  10   7   3      356.92      348.14     16.10 o 
  11   7   3      182.72      145.41     15.16 o 
  12   7   3      669.78      682.32     23.54 o 
  13   7   3      233.38      259.95     38.37 o 
  14   7   3      268.69      277.42     35.12 o 
  15   7   3       76.49       95.70     36.74 o 
  16   7   3     1017.85     1088.14     54.30 o 
 -16   8   3      869.12      934.22     46.14 o 
 -15   8   3      198.37      191.65     38.69 o 
 -14   8   3      157.02      147.05     36.38 o 
 -13   8   3      950.79      989.01     44.16 o 
 -12   8   3      233.88      237.14     31.73 o 
 -11   8   3      742.05      694.30     58.66 o 
 -10   8   3     1891.94     1774.39     47.20 o 
  -9   8   3      138.39      139.73     15.16 o 
  -8   8   3     5774.11     5715.57     39.99 o 
  -7   8   3      492.10      442.78     14.17 o 
  -6   8   3     2035.14     1931.62     35.17 o 
  -5   8   3     1648.87     1605.88     14.00 o 
  -4   8   3        3.77        9.93     12.19 o 
  -3   8   3     3341.13     3409.30     70.84 o 
  -2   8   3     1176.04     1120.37     12.78 o 
  -1   8   3     4038.55     4045.99     34.87 o 
   0   8   3    16389.38    16285.52    134.16 o 
   1   8   3       74.53       66.55     10.44 o 
   2   8   3    10920.28    10778.28     52.59 o 
   3   8   3       29.82       88.39     15.03 o 
   4   8   3     3360.14     3531.60     37.05 o 
   5   8   3     4715.71     4838.50     32.18 o 
   6   8   3        0.20        0.10     13.74 o 
   7   8   3     2385.71     2440.87     28.22 o 
   8   8   3     6501.83     6515.98     52.38 o 
   9   8   3     1410.88     1429.71     40.55 o 
  10   8   3     1959.53     1911.20     30.83 o 
  11   8   3      119.44      131.44     15.30 o 
  12   8   3     2263.13     2154.17     36.84 o 
  13   8   3       19.08       23.51     29.54 o 
  14   8   3      334.46      353.09     40.03 o 
  15   8   3      263.90      245.76     43.58 o 
 -15   9   3      674.91      692.01     43.17 o 
 -14   9   3      165.17      195.67     34.92 o 
 -13   9   3        4.50       -2.58     29.30 o 
 -12   9   3     1225.07     1149.95     43.73 o 
 -11   9   3     1294.20     1315.91     46.01 o 
 -10   9   3      582.59      549.40     18.52 o 
  -9   9   3     3850.15     3883.18     31.40 o 
  -8   9   3       45.34       45.37     11.98 o 
  -7   9   3     2374.60     2150.45     31.23 o 
  -6   9   3     2167.89     2004.91     24.14 o 
  -5   9   3      866.71      944.85     18.60 o 
  -4   9   3      918.46      840.57     16.81 o 
  -3   9   3     1155.21     1400.31     40.39 o 
  -2   9   3        9.76        5.75      8.51 o 
  -1   9   3     7061.80     6872.20     54.57 o 
   0   9   3      303.98      404.64     14.36 o 
   1   9   3     7001.67     7049.82     22.73 o 
   2   9   3     5470.10     6193.02     41.38 o 
   3   9   3    10623.41    10883.97     57.07 o 
   4   9   3       41.56       90.83     17.25 o 
   5   9   3       29.36       62.95     19.24 o 
   6   9   3     2403.94     2363.02     49.59 o 
   7   9   3     3364.61     3472.61     27.50 o 
   8   9   3     1193.95     1164.63     16.36 o 
   9   9   3     5105.72     5054.34     64.90 o 
  10   9   3      241.59      234.07     21.96 o 
  11   9   3     1450.34     1498.82     54.77 o 
  12   9   3      449.13      425.64     25.78 o 
  13   9   3      238.45      247.86     38.77 o 
  14   9   3      135.82      107.25     36.02 o 
  15   9   3        1.57       -3.20     33.38 o 
 -15  10   3     1237.28     1209.97     49.39 o 
 -14  10   3        0.53        1.69     30.75 o 
 -13  10   3     2872.64     2952.24     61.70 o 
 -12  10   3       13.74        9.38     33.95 o 
 -11  10   3     3285.11     3096.63     56.55 o 
 -10  10   3       47.99       69.32     31.38 o 
  -9  10   3      408.55      403.43     32.38 o 
  -8  10   3      188.48      188.47     15.26 o 
  -7  10   3      975.94     1003.10     14.05 o 
  -6  10   3     1240.67     1151.32     21.76 o 
  -5  10   3     5822.88     5593.38     36.00 o 
  -4  10   3      572.16      603.19     16.20 o 
  -3  10   3    11723.15    11640.28     48.10 o 
  -2  10   3     3027.33     3327.07     17.22 o 
  -1  10   3      909.27      860.12      7.94 o 
   0  10   3      168.38      108.66      7.15 o 
   1  10   3      894.65      940.07     10.30 o 
   2  10   3      347.26      318.43     16.27 o 
   3  10   3     5829.67     6094.83     44.33 o 
   4  10   3      121.26      120.58     16.77 o 
   5  10   3     5173.62     5350.79     48.24 o 
   6  10   3      140.45      170.45     14.03 o 
   7  10   3     2724.98     2712.76     36.81 o 
   8  10   3     1466.48     1460.07     21.49 o 
   9  10   3     2385.40     2397.97     40.45 o 
  10  10   3        7.25        9.17     20.80 o 
  11  10   3      420.78      409.17     23.54 o 
  12  10   3        7.44        9.06     20.55 o 
  13  10   3      681.81      638.93     42.51 o 
  14  10   3      112.72      102.76     39.06 o 
  15  10   3      464.58      530.41     47.57 o 
 -15  11   3      162.94      177.66     42.27 o 
 -14  11   3      890.64      820.07     47.61 o 
 -13  11   3      124.13      128.42     37.21 o 
 -12  11   3     1332.87     1273.02     46.07 o 
 -11  11   3     2472.74     2477.18     54.54 o 
 -10  11   3     1133.52     1098.45     38.58 o 
  -9  11   3     2027.73     2054.47     45.87 o 
  -8  11   3       31.28       46.91     20.44 o 
  -7  11   3     1112.08     1129.22     24.20 o 
  -6  11   3      734.00      745.74     25.63 o 
  -5  11   3     2301.68     2395.73     26.92 o 
  -4  11   3     5009.70     4973.38     33.26 o 
  -3  11   3      249.29      243.02      6.74 o 
  -2  11   3     3566.02     3528.54     27.96 o 
  -1  11   3     5045.78     5014.43     39.37 o 
   0  11   3      514.54      496.97      7.56 o 
   1  11   3     6010.46     5813.85     36.19 o 
   2  11   3     1066.69     1062.20     21.91 o 
   3  11   3     1028.67      984.56     22.58 o 
   4  11   3     5452.93     5298.42     45.56 o 
   5  11   3        0.46       -7.69     14.78 o 
   6  11   3     1694.95     1657.76     20.91 o 
   7  11   3     1130.14     1196.85     17.61 o 
   8  11   3     1475.28     1537.41     20.02 o 
   9  11   3      470.70      480.92     21.89 o 
  10  11   3       11.15       13.66     15.75 o 
  11  11   3      832.92      768.32     28.95 o 
  12  11   3      558.32      543.81     38.06 o 
  13  11   3      373.31      372.34     36.12 o 
  14  11   3       48.48       41.82     32.95 o 
  15  11   3       29.93       30.07     34.01 o 
 -14  12   3      338.37      345.58     40.13 o 
 -13  12   3      103.05       79.13     31.25 o 
 -12  12   3      372.12      456.98     39.87 o 
 -11  12   3        8.62        7.99     30.14 o 
 -10  12   3     3943.48     3983.83     62.64 o 
  -9  12   3        0.01        3.46     29.53 o 
  -8  12   3     1447.62     1462.80     27.28 o 
  -7  12   3      532.31      563.33     21.32 o 
  -6  12   3     2565.45     2664.92     42.22 o 
  -5  12   3        3.80        0.12     15.32 o 
  -4  12   3     1870.51     1891.29     41.10 o 
  -3  12   3      398.77      395.57      7.49 o 
  -2  12   3     2532.06     2522.40     27.15 o 
  -1  12   3      262.45      275.70      6.99 o 
   0  12   3     5282.29     4924.28     43.24 o 
   1  12   3     1264.38     1199.78     11.69 o 
   2  12   3     9174.80     9054.62     52.36 o 
   3  12   3      119.68      118.03     15.95 o 
   4  12   3      515.91      587.72     21.46 o 
   5  12   3      192.11      199.98     16.93 o 
   6  12   3     1344.07     1435.74     20.28 o 
   7  12   3       15.63        9.39     12.67 o 
   8  12   3     2762.28     2736.56     25.29 o 
   9  12   3      130.59      123.52     15.85 o 
  10  12   3     3184.84     3295.35     44.18 o 
  11  12   3       99.73      102.60     21.86 o 
  12  12   3      766.09      797.07     43.42 o 
  13  12   3       30.26       16.55     35.92 o 
  14  12   3       43.62       40.01     38.53 o 
 -14  13   3     1829.91     1898.30     59.37 o 
 -13  13   3        0.39        5.32     36.62 o 
 -12  13   3     1025.03     1052.96     43.42 o 
 -11  13   3      108.06       96.29     33.84 o 
 -10  13   3      789.63      705.86     36.64 o 
  -9  13   3      943.83      941.71     58.53 o 
  -8  13   3        0.18        2.88     19.16 o 
  -7  13   3      130.53      117.73     17.97 o 
  -6  13   3     1694.77     1760.49     27.08 o 
  -5  13   3      229.73      254.15     19.80 o 
  -4  13   3     3843.15     3873.99     32.14 o 
  -3  13   3       95.99       97.34      9.46 o 
  -2  13   3      976.34      978.60     12.60 o 
  -1  13   3      912.24      822.17      9.37 o 
   0  13   3      524.67      484.98      8.17 o 
   1  13   3      396.96      343.49     13.52 o 
   2  13   3      869.04      909.71     21.76 o 
   3  13   3     2813.80     2851.94     27.17 o 
   4  13   3     5907.32     5947.49     38.78 o 
   5  13   3      236.14      214.39     16.99 o 
   6  13   3     2505.63     2611.55     27.50 o 
   7  13   3      850.15      856.44     16.77 o 
   8  13   3     2852.20     2861.61     33.98 o 
   9  13   3      705.14      723.09     21.12 o 
  10  13   3      130.42      141.36     16.44 o 
  11  13   3      196.70      198.60     22.22 o 
  12  13   3      279.77      251.05     37.79 o 
  13  13   3       41.35       54.72     39.36 o 
  14  13   3      580.64      527.92     48.44 o 
 -14  14   3       59.62       69.42     34.52 o 
 -13  14   3     1507.44     1551.29     51.58 o 
 -12  14   3      314.48      286.55     38.74 o 
 -11  14   3      827.72      780.42     38.60 o 
 -10  14   3      175.70      166.09     30.14 o 
  -9  14   3        3.95       13.05     19.16 o 
  -8  14   3     1084.06     1076.65     27.25 o 
  -7  14   3     1865.78     1888.96     50.49 o 
  -6  14   3      618.95      588.34     25.66 o 
  -5  14   3     4369.49     4279.12     69.53 o 
  -4  14   3      432.62      426.80     14.93 o 
  -3  14   3      754.91      690.49     12.59 o 
  -2  14   3      342.36      340.20     10.34 o 
  -1  14   3     1648.25     1670.64     12.25 o 
   0  14   3     1370.51     1308.89     10.73 o 
   1  14   3      114.39      120.02      6.32 o 
   2  14   3     1704.68     1702.76     28.59 o 
   3  14   3      771.92      839.69     19.28 o 
   4  14   3       19.12       22.00     16.11 o 
   5  14   3     3433.05     3421.88     64.09 o 
   6  14   3     1193.65     1106.10     17.07 o 
   7  14   3     2606.17     2483.17     22.50 o 
   8  14   3       90.06      102.66     13.85 o 
   9  14   3      986.92     1028.57     18.87 o 
  10  14   3      421.20      402.59     17.94 o 
  11  14   3       88.41       88.78     20.74 o 
  12  14   3      239.93      243.31     37.84 o 
  13  14   3      369.77      340.15     43.83 o 
 -13  15   3        2.64       17.60     34.34 o 
 -12  15   3        7.97       26.69     34.69 o 
 -11  15   3     1480.63     1444.78     45.74 o 
 -10  15   3       24.90       13.99     29.97 o 
  -9  15   3     2163.21     2140.12     34.32 o 
  -8  15   3      100.46       75.04     20.52 o 
  -7  15   3     2143.45     2194.48     32.22 o 
  -6  15   3     1062.06     1066.23     24.90 o 
  -5  15   3     1272.40     1265.02     53.28 o 
  -4  15   3      293.62      258.29     11.68 o 
  -3  15   3     1197.67     1169.18     14.77 o 
  -2  15   3        8.60        4.78      8.98 o 
  -1  15   3     1041.11     1001.57     14.04 o 
   0  15   3        1.47        0.98      6.31 o 
   1  15   3     3567.40     3433.31     22.30 o 
   2  15   3        1.78        0.25     12.31 o 
   3  15   3     4524.11     4596.39     28.13 o 
   4  15   3      100.32      111.14     15.35 o 
   5  15   3       21.64       23.19     13.25 o 
   6  15   3      342.88      351.06     16.54 o 
   7  15   3     1654.14     1630.10     19.82 o 
   8  15   3      202.90      212.65     14.32 o 
   9  15   3     1038.24     1018.22     19.16 o 
  10  15   3        0.08       -0.65     15.31 o 
  11  15   3     1138.44     1113.75     29.12 o 
  12  15   3       78.28       67.79     34.65 o 
  13  15   3      474.13      489.40     45.90 o 
 -13  16   3      752.97      765.39     47.70 o 
 -12  16   3      236.64      238.13     34.21 o 
 -11  16   3      287.89      296.97     35.27 o 
 -10  16   3      169.69      209.97     47.14 o 
  -9  16   3       59.04       65.95     21.82 o 
  -8  16   3     2277.94     2350.19     34.65 o 
  -7  16   3     1289.56     1226.58     27.96 o 
  -6  16   3      893.33      932.67     24.67 o 
  -5  16   3      840.40      843.41     18.63 o 
  -4  16   3       22.38       23.85     10.60 o 
  -3  16   3     1061.74     1109.35     14.61 o 
  -2  16   3       32.32       40.28      9.33 o 
  -1  16   3      173.28      209.93     10.16 o 
   0  16   3     1873.01     1745.69     21.24 o 
   1  16   3      341.94      355.54     25.78 o 
   2  16   3      561.08      579.88     13.74 o 
   3  16   3       67.05       89.61     11.20 o 
   4  16   3        1.43        6.20     11.15 o 
   5  16   3     4847.54     4752.23     37.71 o 
   6  16   3      116.37      122.12     14.64 o 
   7  16   3      619.53      629.72     15.82 o 
   8  16   3      747.58      758.84     22.29 o 
   9  16   3      596.51      550.13     16.99 o 
  10  16   3     1590.56     1606.19     22.49 o 
  11  16   3      162.36      142.68     36.54 o 
  12  16   3      289.85      304.36     37.22 o 
 -12  17   3      976.82      992.94     44.58 o 
 -11  17   3        9.29        6.67     32.26 o 
 -10  17   3      302.94      354.04     25.60 o 
  -9  17   3      179.73      143.58     22.75 o 
  -8  17   3       77.76      103.87     21.93 o 
  -7  17   3      275.21      247.41     21.46 o 
  -6  17   3     2781.90     2720.77     28.64 o 
  -5  17   3       69.63       59.18     11.69 o 
  -4  17   3     2054.01     2121.35     19.18 o 
  -3  17   3       29.65       17.71     12.23 o 
  -2  17   3      697.37      704.26     15.69 o 
  -1  17   3      312.71      286.55     25.28 o 
   0  17   3      905.55      874.41     23.25 o 
   1  17   3       40.95       47.01     18.92 o 
   2  17   3      747.90      733.20     14.95 o 
   3  17   3      955.68      894.49     27.10 o 
   4  17   3      768.46      847.54     34.91 o 
   5  17   3        6.91       -3.01     19.63 o 
   6  17   3     2143.98     2138.26     49.14 o 
   7  17   3      153.43      147.43     17.24 o 
   8  17   3     1778.60     1772.18     27.33 o 
   9  17   3      304.94      316.14     19.16 o 
  10  17   3       11.28       28.87     23.98 o 
  11  17   3       24.08       25.05     35.83 o 
  12  17   3      179.86      146.23     37.44 o 
 -11  18   3       22.70       19.72     32.90 o 
 -10  18   3      259.77      267.27     25.55 o 
  -9  18   3      142.60      148.08     23.28 o 
  -8  18   3     1307.40     1300.07     31.35 o 
  -7  18   3      244.60      222.08     22.46 o 
  -6  18   3     2383.41     2436.88     28.01 o 
  -5  18   3      422.74      434.30     21.90 o 
  -4  18   3      101.06      129.10     14.61 o 
  -3  18   3      320.28      342.33     28.89 o 
  -2  18   3      593.98      608.67     23.17 o 
  -1  18   3      922.14      984.58     26.49 o 
   0  18   3     1409.40     1442.41     28.03 o 
   1  18   3        0.64        6.53     18.42 o 
   2  18   3     2984.33     3007.34     57.22 o 
   3  18   3      205.94      217.19     17.41 o 
   4  18   3      343.54      332.91     20.73 o 
   5  18   3       47.17       48.05     19.35 o 
   6  18   3      159.17      133.43     22.55 o 
   7  18   3      802.33      777.27     21.09 o 
   8  18   3      181.41      209.07     17.82 o 
   9  18   3       71.23       85.16     25.33 o 
  10  18   3     2195.26     2161.98     40.67 o 
  11  18   3      192.70      203.41     34.87 o 
 -11  19   3      189.39      161.38     34.14 o 
 -10  19   3      150.26      139.25     24.65 o 
  -9  19   3      286.39      319.25     25.22 o 
  -8  19   3      250.11      241.23     22.83 o 
  -7  19   3     2032.37     2019.29     36.81 o 
  -6  19   3        2.30        8.76     15.98 o 
  -5  19   3      677.54      693.64     19.86 o 
  -4  19   3        7.73        0.74     19.81 o 
  -3  19   3       60.60       52.70     20.24 o 
  -2  19   3      504.08      491.71     22.45 o 
  -1  19   3      761.87      778.88     26.03 o 
   0  19   3      126.55      124.68     20.94 o 
   1  19   3     3446.56     3511.13     38.85 o 
   2  19   3      101.73      129.91     31.92 o 
   3  19   3     1495.65     1463.67     48.59 o 
   4  19   3      597.80      576.26     22.86 o 
   5  19   3        2.71        2.18     18.64 o 
   6  19   3      337.09      304.41     23.99 o 
   7  19   3      300.16      328.81     25.68 o 
   8  19   3      345.43      348.17     27.41 o 
   9  19   3     1660.21     1753.44     38.39 o 
  10  19   3       95.06      136.54     29.53 o 
  11  19   3      548.79      538.09     44.39 o 
 -10  20   3      189.09      210.94     26.24 o 
  -9  20   3      102.14      135.07     25.24 o 
  -8  20   3        3.47       -5.36     18.15 o 
  -7  20   3       51.86       50.93     17.94 o 
  -6  20   3      159.96      140.98     22.73 o 
  -5  20   3      379.77      449.49     24.92 o 
  -4  20   3        0.33        0.70     19.87 o 
  -3  20   3     2180.32     2198.94     33.99 o 
  -2  20   3      485.41      483.19     23.51 o 
  -1  20   3      820.24      853.84     22.77 o 
   0  20   3        0.45       -2.10     20.07 o 
   1  20   3       60.60       85.09     20.96 o 
   2  20   3      254.10      248.84     40.32 o 
   3  20   3      811.94      879.24     46.75 o 
   4  20   3       99.52      111.51     37.68 o 
   5  20   3     1744.48     1757.57     52.92 o 
   6  20   3      118.26      125.29     21.67 o 
   7  20   3     1164.40     1190.66     68.29 o 
   8  20   3       50.34       24.73     23.28 o 
   9  20   3      181.42      182.03     25.62 o 
  10  20   3       19.71       52.86     25.44 o 
  -9  21   3      197.43      159.61     19.96 o 
  -8  21   3       25.44        5.70     18.29 o 
  -7  21   3      274.23      244.20     27.67 o 
  -6  21   3      538.26      485.79     36.13 o 
  -5  21   3      100.33      113.12     22.42 o 
  -4  21   3      708.64      701.76     27.18 o 
  -3  21   3       54.49       56.18     23.23 o 
  -2  21   3      592.38      630.24     23.63 o 
  -1  21   3     1298.95     1292.22     25.40 o 
   0  21   3      220.70      212.77     22.71 o 
   1  21   3     1616.93     1524.57     48.50 o 
   2  21   3      188.30      204.27     34.40 o 
   3  21   3      117.55       72.73     32.45 o 
   4  21   3      579.50      632.10     40.75 o 
   5  21   3      405.92      336.02     38.88 o 
   6  21   3      848.99      871.61     46.25 o 
   7  21   3        4.75       -1.36     37.80 o 
   8  21   3       96.73      119.39     25.36 o 
   9  21   3      141.18      150.71     28.07 o 
  -8  22   3     1086.86     1063.83     32.77 o 
  -7  22   3        4.73       11.22     25.55 o 
  -6  22   3      790.87      749.85     29.03 o 
  -5  22   3       18.78       17.03     23.32 o 
  -4  22   3        4.09        8.50     24.14 o 
  -3  22   3      183.30      153.38     23.04 o 
  -2  22   3      612.55      587.95     22.11 o 
  -1  22   3       20.95       14.47     18.48 o 
   0  22   3     1768.04     1772.30     27.93 o 
   1  22   3       34.11       56.08     36.41 o 
   2  22   3     2038.41     1951.39     57.84 o 
   3  22   3       33.17       53.66     40.11 o 
   4  22   3      392.60      361.26     42.81 o 
   5  22   3        6.49        9.41     36.21 o 
   6  22   3        0.24       -8.24     36.89 o 
   7  22   3       21.76       20.67     41.70 o 
   8  22   3      230.03      290.23     49.73 o 
  -7  23   3      616.25      604.01     31.33 o 
  -6  23   3       63.61       67.74     24.71 o 
  -5  23   3      204.80      235.49     25.22 o 
  -4  23   3      545.42      532.17     28.16 o 
  -3  23   3        0.98        4.51     30.77 o 
  -2  23   3      669.76      684.99     23.59 o 
  -1  23   3      104.35      124.67     19.48 o 
   0  23   3       59.31       59.21     24.83 o 
   1  23   3      786.41      792.57     49.52 o 
   2  23   3      167.81      183.71     40.50 o 
   3  23   3      329.34      398.42     41.70 o 
   4  23   3      775.83      814.66     52.21 o 
   5  23   3       45.30       23.54     44.94 o 
   6  23   3      344.49      348.70     43.39 o 
  -5  24   3      539.91      557.57     29.41 o 
  -4  24   3      110.48       90.16     24.29 o 
  -3  24   3      568.23      634.56     23.88 o 
  -2  24   3       10.47       15.78     26.32 o 
  -1  24   3      522.76      521.60     29.97 o 
   0  24   3      143.49      125.46     27.16 o 
   1  24   3        1.01       14.16     43.46 o 
   2  24   3       26.86       37.50     37.46 o 
   3  24   3      632.58      774.30     52.49 o 
   4  24   3       26.34       79.93     38.56 o 
   5  24   3      880.66      896.37     56.27 o 
  -2  25   3       91.05       83.89     27.82 o 
  -1  25   3      287.38      309.52     28.84 o 
   0  25   3        2.70      -11.50     27.98 o 
   1  25   3      841.13      773.91     41.51 o 
   2  25   3       94.06      121.70     45.75 o 
 -16   0   4     1433.64     1434.81     50.07 o 
 -14   0   4      430.15      403.65     35.01 o 
 -12   0   4      448.13      468.16     33.38 o 
 -10   0   4     1499.95     1612.59     38.45 o 
  -8   0   4     2737.10     2249.87     36.95 o 
  -6   0   4     8072.36     7711.63     53.63 o 
  -4   0   4     1459.19     1528.28     23.77 o 
  -2   0   4     2512.67     2493.80     16.68 o 
   0   0   4     5148.19     5011.08     30.89 o 
   2   0   4    20011.72    19628.38    186.29 o 
   4   0   4    29948.12    30197.50    263.75 o 
   6   0   4       16.28       36.38     18.38 o 
   8   0   4     1240.68     1311.76     33.36 o 
  10   0   4      396.04      470.26     29.72 o 
  12   0   4     1175.68     1241.26     41.78 o 
  14   0   4      532.07      534.60     38.81 o 
  16   0   4        3.94       21.98     31.99 o 
 -16   1   4        1.33        9.74     24.52 o 
 -15   1   4      354.37      322.22     25.40 o 
 -14   1   4     1146.36     1256.03     61.55 o 
 -13   1   4       69.51       55.37     19.23 o 
 -12   1   4     2308.91     2391.77     34.19 o 
 -11   1   4     1507.43     1439.68     27.97 o 
 -10   1   4     1316.18     1291.71     25.15 o 
  -9   1   4     2163.96     2083.02     27.48 o 
  -8   1   4        0.04       -5.20     14.17 o 
  -7   1   4     2344.83     2302.32     25.13 o 
  -6   1   4     1004.11     1042.64     18.17 o 
  -5   1   4     1662.42     1690.72     18.90 o 
  -4   1   4     5849.09     5444.90     37.04 o 
  -3   1   4     2205.45     2388.73     30.48 o 
  -2   1   4       10.47       58.87      5.95 o 
  -1   1   4    10817.00    11209.66     63.74 o 
   0   1   4      634.13      708.36      7.55 o 
   1   1   4     1196.22     1205.20     13.92 o 
   2   1   4     5220.08     5104.57     48.20 o 
   3   1   4     2872.10     3071.38     30.19 o 
   4   1   4     1315.68     1103.66     11.31 o 
   5   1   4     1049.08     1167.97     14.56 o 
   6   1   4     8667.99     8375.02     55.06 o 
   7   1   4       55.85       71.58     14.89 o 
   8   1   4     4504.88     4587.44     37.77 o 
   9   1   4      502.36      464.27     26.24 o 
  10   1   4      300.82      266.49     20.52 o 
  11   1   4       21.74       26.46     15.37 o 
  12   1   4     1420.53     1387.07     30.39 o 
  13   1   4      161.22      174.00     22.73 o 
  14   1   4      396.73      372.19     24.71 o 
  15   1   4       43.66       42.32     22.41 o 
  16   1   4      669.63      618.30     30.74 o 
 -16   2   4       95.70       72.86     23.51 o 
 -15   2   4      178.21      199.77     23.01 o 
 -14   2   4      120.18       93.20     25.24 o 
 -13   2   4     2736.01     2720.08     37.70 o 
 -12   2   4      106.75       81.38     18.89 o 
 -11   2   4     3420.89     3484.54     37.16 o 
 -10   2   4     1473.76     1546.47     27.17 o 
  -9   2   4     1662.10     1603.77     24.78 o 
  -8   2   4       42.62       31.94     15.46 o 
  -7   2   4     3566.10     3395.77     50.13 o 
  -6   2   4       47.14       22.07     12.12 o 
  -5   2   4    10962.66    11266.72    162.52 o 
  -4   2   4      196.48      206.09     12.32 o 
  -3   2   4     9805.02     9378.66    130.21 o 
  -2   2   4     2756.55     3073.49     18.33 o 
  -1   2   4     1769.30     2096.49     13.32 o 
   0   2   4     3363.74     3285.12     12.69 o 
   1   2   4     3627.95     3925.59     34.35 o 
   2   2   4     1488.31     1659.40     30.06 o 
   3   2   4     1895.20     1829.53     12.85 o 
   4   2   4      104.50      103.79      9.20 o 
   5   2   4     1752.35     1364.18     15.44 o 
   6   2   4     2593.07     2941.19     40.86 o 
   7   2   4     2978.83     2895.64     23.49 o 
   8   2   4     1766.58     1817.94     26.64 o 
   9   2   4     3072.86     3132.72     62.92 o 
  10   2   4     1387.43     1355.14     28.06 o 
  11   2   4     2564.34     2568.84     34.91 o 
  12   2   4        0.65      -11.02     16.10 o 
  13   2   4      804.02      768.68     26.84 o 
  14   2   4       32.19       32.77     21.38 o 
  15   2   4     1395.08     1427.79     34.03 o 
  16   2   4        9.64       28.66     24.44 o 
 -16   3   4      151.83      136.06     25.12 o 
 -15   3   4     1194.40     1179.91     39.41 o 
 -14   3   4       12.53       -3.67     21.59 o 
 -13   3   4       23.66       15.48     20.18 o 
 -12   3   4      520.94      519.26     23.82 o 
 -11   3   4     3131.61     3132.60     35.27 o 
 -10   3   4      220.27      226.50     17.69 o 
  -9   3   4     5742.30     5564.76     39.72 o 
  -8   3   4     1229.34     1306.76     21.86 o 
  -7   3   4     6421.49     6486.30     66.96 o 
  -6   3   4     1142.93     1150.75     21.17 o 
  -5   3   4     4882.30     4888.68     29.13 o 
  -4   3   4     5346.16     5467.05     28.22 o 
  -3   3   4       69.59       67.75     10.68 o 
  -2   3   4       32.11       36.77      3.85 o 
  -1   3   4      533.36      709.61      7.49 o 
   0   3   4     1756.01     1913.63      8.99 o 
   1   3   4     9872.20    10047.88     93.65 o 
   2   3   4     2761.49     2711.80     15.50 o 
   3   3   4    11327.99    11601.74    149.99 o 
   4   3   4       76.19       85.49      9.11 o 
   5   3   4     1727.94     1763.62     17.08 o 
   6   3   4        3.95        0.88     10.37 o 
   7   3   4       39.04       62.91     12.16 o 
   8   3   4      502.85      438.02     18.96 o 
   9   3   4     1072.54     1070.80     24.63 o 
  10   3   4       75.08       83.65     18.61 o 
  11   3   4     2575.21     2633.04     44.64 o 
  12   3   4      636.15      586.08     20.97 o 
  13   3   4      798.90      855.43     27.51 o 
  14   3   4        1.51        0.15     21.01 o 
  15   3   4      176.81      191.23     24.18 o 
  16   3   4       73.51       69.57     25.59 o 
 -16   4   4      435.92      412.00     26.90 o 
 -15   4   4        0.77       -0.01     20.97 o 
 -14   4   4      377.93      333.71     24.72 o 
 -13   4   4     1394.23     1387.88     30.31 o 
 -12   4   4      309.14      284.13     21.18 o 
 -11   4   4     1549.07     1600.47     28.83 o 
 -10   4   4      730.03      739.83     22.00 o 
  -9   4   4      912.07      938.93     22.11 o 
  -8   4   4     4607.39     4602.97     34.48 o 
  -7   4   4     1981.46     2183.23     31.15 o 
  -6   4   4     6494.68     6723.14     72.05 o 
  -5   4   4     3672.07     3703.64     25.79 o 
  -4   4   4     1076.47     1181.59     30.98 o 
  -3   4   4     4764.06     4851.61     35.00 o 
  -2   4   4     6653.38     6946.70     26.98 o 
  -1   4   4     5284.68     5722.20     65.75 o 
   0   4   4     2787.14     2568.23     14.51 o 
   1   4   4      341.27      477.86     17.68 o 
   2   4   4    41494.46    39639.41    727.71 o 
   3   4   4      105.53       91.91     10.77 o 
   4   4   4      402.83      328.84      9.95 o 
   5   4   4     1246.55     1024.69     19.21 o 
   6   4   4      974.68     1108.85     16.29 o 
   7   4   4     1886.24     1819.90     19.98 o 
   8   4   4      195.77      169.31     13.89 o 
   9   4   4        0.85        4.35     16.64 o 
  10   4   4     2921.55     2850.74     51.00 o 
  11   4   4       16.39       19.46     16.46 o 
  12   4   4      400.99      407.01     22.81 o 
  13   4   4      225.07      241.19     23.77 o 
  14   4   4      816.01      828.72     33.50 o 
  15   4   4      449.49      479.47     27.24 o 
  16   4   4      104.36      100.29     26.06 o 
 -16   5   4       23.67       -2.27     37.95 o 
 -15   5   4        0.95       16.90     21.75 o 
 -14   5   4      773.54      845.79     27.47 o 
 -13   5   4      283.24      276.65     20.93 o 
 -12   5   4     1981.65     1973.90     31.64 o 
 -11   5   4        0.86        7.71     17.01 o 
 -10   5   4      719.56      754.46     21.30 o 
  -9   5   4     1229.23     1109.31     22.51 o 
  -8   5   4      841.70      861.69     19.67 o 
  -7   5   4     1049.50     1015.78     18.95 o 
  -6   5   4     9082.87     9429.00    113.18 o 
  -5   5   4     1818.11     1927.73     25.93 o 
  -4   5   4    14286.10    14245.97    126.82 o 
  -3   5   4     1482.86     1797.00     12.49 o 
  -2   5   4    18573.91    17936.72    132.49 o 
  -1   5   4      113.12      107.52      6.74 o 
   0   5   4    12078.14    13095.89     87.75 o 
   1   5   4       34.55       52.17      7.43 o 
   2   5   4        0.36        8.33      9.42 o 
   3   5   4      141.41      140.48     15.34 o 
   4   5   4    15533.66    15987.94    359.61 o 
   5   5   4       46.56       44.62     10.28 o 
   6   5   4     5098.97     4565.99     26.82 o 
   7   5   4     1215.52     1374.82     18.59 o 
   8   5   4     4481.35     4556.54     30.61 o 
   9   5   4      219.43      207.58     25.26 o 
  10   5   4       40.19       47.29     29.15 o 
  11   5   4      259.62      267.42     16.97 o 
  12   5   4      441.74      418.32     18.97 o 
  13   5   4      289.07      314.18     24.32 o 
  14   5   4     1440.86     1525.38     33.15 o 
  15   5   4      158.28      155.77     23.58 o 
  16   5   4      857.51      864.57     49.88 o 
 -16   6   4      755.43      791.19     48.28 o 
 -15   6   4      282.39      293.14     39.08 o 
 -14   6   4       78.52       87.16     21.52 o 
 -13   6   4      401.19      370.62     22.22 o 
 -12   6   4      337.25      343.19     20.94 o 
 -11   6   4     2624.84     2512.72     32.08 o 
 -10   6   4      372.98      408.83     19.13 o 
  -9   6   4      627.86      663.06     19.32 o 
  -8   6   4     2207.69     2179.78     25.81 o 
  -7   6   4      339.21      358.49     15.72 o 
  -6   6   4     2155.09     2006.60     24.68 o 
  -5   6   4    10193.92    10389.10     96.39 o 
  -4   6   4     2950.74     2936.86     30.20 o 
  -3   6   4    11324.17    10913.90    258.37 o 
  -2   6   4       14.46       21.81      7.75 o 
  -1   6   4     1500.34     1466.91     10.75 o 
   0   6   4     5398.03     5390.26     29.43 o 
   1   6   4     1840.51     2093.40     13.38 o 
   2   6   4    17453.72    17510.96    458.27 o 
   3   6   4     1036.11      956.39     14.46 o 
   4   6   4     2883.72     2757.33     43.44 o 
   5   6   4     2256.15     2161.69     36.64 o 
   6   6   4      183.63      164.79     12.18 o 
   7   6   4     2675.16     2623.95     37.75 o 
   8   6   4      235.45      235.64     14.73 o 
   9   6   4     1759.14     1799.55     28.98 o 
  10   6   4     3945.18     3937.62     58.39 o 
  11   6   4      435.49      407.64     18.50 o 
  12   6   4      985.09     1032.26     26.57 o 
  13   6   4     1498.77     1459.63     30.04 o 
  14   6   4      279.49      349.77     41.37 o 
  15   6   4      530.34      544.02     39.70 o 
  16   6   4        1.52       -9.53     39.78 o 
 -16   7   4       37.54       32.05     37.96 o 
 -15   7   4      459.08      442.94     40.65 o 
 -14   7   4      460.94      396.18     39.49 o 
 -13   7   4      108.49      105.20     19.57 o 
 -12   7   4      138.56       90.78     18.34 o 
 -11   7   4     1425.42     1366.75     26.19 o 
 -10   7   4       42.72       45.76     16.46 o 
  -9   7   4     3337.31     3265.22     31.06 o 
  -8   7   4       76.11       83.53     14.23 o 
  -7   7   4     9991.04     9693.16    196.32 o 
  -6   7   4      144.00      156.64     10.18 o 
  -5   7   4     3253.37     3155.36     39.86 o 
  -4   7   4      383.23      337.79     32.43 o 
  -3   7   4       13.23       38.02      9.66 o 
  -2   7   4      555.28      682.72     37.01 o 
  -1   7   4     1063.53      937.47      8.27 o 
   0   7   4      948.41      994.77     10.49 o 
   1   7   4     8210.93     7659.74     32.71 o 
   2   7   4      160.83      166.74      9.14 o 
   3   7   4     8237.74     8023.95     88.60 o 
   4   7   4     1792.39     1792.86     19.39 o 
   5   7   4      538.57      496.89     12.30 o 
   6   7   4      731.47      740.45     14.87 o 
   7   7   4      104.94       80.45     12.65 o 
   8   7   4       32.47       47.06     16.42 o 
   9   7   4     4821.55     4861.11     41.56 o 
  10   7   4      103.91      122.65     16.80 o 
  11   7   4     7528.14     7464.08     99.18 o 
  12   7   4       58.39       78.68     16.82 o 
  13   7   4     1020.71     1113.92     49.99 o 
  14   7   4        1.28       -5.33     31.47 o 
  15   7   4        9.72       32.41     39.80 o 
 -15   8   4      555.37      576.91     43.14 o 
 -14   8   4      312.51      311.20     38.66 o 
 -13   8   4     1934.87     1976.33     53.58 o 
 -12   8   4      125.80      132.78     29.70 o 
 -11   8   4     2950.22     2890.36     33.51 o 
 -10   8   4     2863.71     2812.30     86.02 o 
  -9   8   4      878.66      929.03     20.71 o 
  -8   8   4      694.91      667.30     45.47 o 
  -7   8   4      546.49      545.98     15.77 o 
  -6   8   4      767.37      748.39     12.90 o 
  -5   8   4     5399.31     5315.11     53.21 o 
  -4   8   4      303.73      252.00     12.76 o 
  -3   8   4    17643.01    17576.43    164.45 o 
  -2   8   4     1038.73     1141.87     13.68 o 
  -1   8   4     3876.31     3793.59     47.00 o 
   0   8   4       95.94       67.48      4.44 o 
   1   8   4      310.65      315.35      7.34 o 
   2   8   4     2330.25     2471.77     17.27 o 
   3   8   4      665.69      644.73     22.42 o 
   4   8   4     3095.55     3272.96     24.30 o 
   5   8   4     6065.56     6146.46     34.57 o 
   6   8   4        0.07        0.62     15.22 o 
   7   8   4     4001.90     4087.30     67.90 o 
   8   8   4        8.80        8.96     16.30 o 
   9   8   4      839.36      853.49     23.12 o 
  10   8   4     1447.79     1444.46     22.14 o 
  11   8   4        8.22       17.73     15.20 o 
  12   8   4     1534.07     1504.35     34.37 o 
  13   8   4     1386.08     1378.28     48.07 o 
  14   8   4        4.88       20.07     38.10 o 
  15   8   4     1308.35     1249.91     52.74 o 
 -15   9   4       60.52       88.60     38.43 o 
 -14   9   4      507.30      523.55     42.78 o 
 -13   9   4       18.60       28.02     32.57 o 
 -12   9   4     3367.96     3351.93     62.06 o 
 -11   9   4       79.99       97.04     29.83 o 
 -10   9   4     3524.91     3375.01     32.76 o 
  -9   9   4      255.41      263.25     15.26 o 
  -8   9   4       24.57       25.16     12.65 o 
  -7   9   4     1360.30     1354.94     30.36 o 
  -6   9   4     3319.51     3240.58     47.20 o 
  -5   9   4     2328.16     2481.27     24.55 o 
  -4   9   4     8686.90     8490.81    100.23 o 
  -3   9   4       25.34        7.45      9.84 o 
  -2   9   4     8047.03     7817.28     71.71 o 
  -1   9   4     1596.21     1679.06     21.95 o 
   0   9   4      980.37      905.12     19.86 o 
   1   9   4        8.28        7.21      4.68 o 
   2   9   4      208.56      270.87      8.78 o 
   3   9   4      706.08      786.75     15.47 o 
   4   9   4     5843.73     5765.11     48.72 o 
   5   9   4      207.10      245.24     22.37 o 
   6   9   4     5741.52     5630.20     94.88 o 
   7   9   4      279.23      255.20     15.28 o 
   8   9   4      576.00      622.45     21.88 o 
   9   9   4      580.17      584.16     15.84 o 
  10   9   4      382.58      382.46     18.23 o 
  11   9   4      501.21      485.95     25.23 o 
  12   9   4      625.77      666.21     27.77 o 
  13   9   4      354.10      332.28     27.71 o 
  14   9   4     1535.87     1476.29     50.49 o 
  15   9   4       22.34       40.48     39.79 o 
 -15  10   4      149.79      158.92     41.69 o 
 -14  10   4      118.71      114.20     37.27 o 
 -13  10   4       57.81       64.57     30.11 o 
 -12  10   4        0.32       -0.96     34.28 o 
 -11  10   4      501.13      463.06     34.92 o 
 -10  10   4     4238.99     4152.16     61.12 o 
  -9  10   4      124.39      110.22     28.79 o 
  -8  10   4     3686.93     3663.45     39.06 o 
  -7  10   4      174.89      172.09     11.08 o 
  -6  10   4     3759.35     3806.89     52.73 o 
  -5  10   4        9.56       18.52     14.79 o 
  -4  10   4       76.97      138.16     13.78 o 
  -3  10   4        0.44        1.14     10.20 o 
  -2  10   4     3795.02     3679.73     21.84 o 
  -1  10   4      911.74      984.94     12.74 o 
   0  10   4     8155.94     8067.68     28.28 o 
   1  10   4        2.57        6.54     11.45 o 
   2  10   4     9639.21     9182.46     55.28 o 
   3  10   4      199.64      232.06     18.81 o 
   4  10   4     5284.35     5285.40     47.74 o 
   5  10   4        0.85       -2.54     19.35 o 
   6  10   4     1055.83     1036.90     19.49 o 
   7  10   4      535.53      506.64     17.61 o 
   8  10   4     1355.96     1302.94     25.76 o 
   9  10   4       11.56       14.45     17.65 o 
  10  10   4     3293.80     3362.39     35.15 o 
  11  10   4      255.63      238.17     23.88 o 
  12  10   4     1157.67     1079.27     34.15 o 
  13  10   4      181.74      230.15     26.09 o 
  14  10   4      188.41      203.26     41.91 o 
  15  10   4       31.87       29.10     37.21 o 
 -15  11   4      375.40      379.16     43.19 o 
 -14  11   4      275.74      243.31     35.33 o 
 -13  11   4        9.43       38.35     34.20 o 
 -12  11   4     1448.74     1462.65     48.57 o 
 -11  11   4      859.48      934.72     43.86 o 
 -10  11   4      899.56     1073.21     42.16 o 
  -9  11   4     1044.64      970.39     38.59 o 
  -8  11   4      598.45      641.25     49.36 o 
  -7  11   4     4625.50     4534.19     36.67 o 
  -6  11   4     2871.59     2798.86     29.82 o 
  -5  11   4       70.39       40.62     15.67 o 
  -4  11   4     4096.30     4209.43     33.57 o 
  -3  11   4      949.12      934.50     15.06 o 
  -2  11   4     4351.94     4465.29     60.03 o 
  -1  11   4      709.75      585.08     18.78 o 
   0  11   4      642.50      692.48     11.86 o 
   1  11   4     1952.42     1889.79     69.55 o 
   2  11   4       50.88       32.03     16.54 o 
   3  11   4     9442.88     9921.65     60.59 o 
   4  11   4     1243.82     1283.93     28.71 o 
   5  11   4     1873.50     1927.58     27.81 o 
   6  11   4     2832.53     2750.30     25.90 o 
   7  11   4      828.26      859.53     19.79 o 
   8  11   4     1260.14     1300.57     21.95 o 
   9  11   4     1810.90     1891.31     25.34 o 
  10  11   4       68.87       78.15     16.25 o 
  11  11   4     1467.74     1575.33     34.04 o 
  12  11   4        0.36       -2.91     22.96 o 
  13  11   4      254.78      294.85     25.27 o 
  14  11   4      430.89      436.87     43.18 o 
 -14  12   4        0.78       27.06     36.16 o 
 -13  12   4     1832.53     1840.49     55.15 o 
 -12  12   4       24.00       45.64     32.20 o 
 -11  12   4     2819.04     2781.93     56.07 o 
 -10  12   4       76.08       68.64     29.54 o 
  -9  12   4     1368.91     1343.69     39.83 o 
  -8  12   4     1183.80     1245.06     28.14 o 
  -7  12   4       69.48      106.16     18.19 o 
  -6  12   4      737.22      670.49     20.59 o 
  -5  12   4     7423.09     7403.47     42.66 o 
  -4  12   4      439.19      422.15     14.17 o 
  -3  12   4     4466.61     4151.57     21.85 o 
  -2  12   4        3.70        5.45      9.82 o 
  -1  12   4     3773.74     3566.83     45.86 o 
   0  12   4      677.63      728.52      8.98 o 
   1  12   4     1042.79      994.02     17.85 o 
   2  12   4        6.89       11.67     16.09 o 
   3  12   4     1361.19     1377.87     27.54 o 
   4  12   4     1105.50     1124.05     22.80 o 
   5  12   4     3264.20     3164.72     32.70 o 
   6  12   4     1349.84     1329.77     39.15 o 
   7  12   4     2118.55     2133.95     34.23 o 
   8  12   4        3.78       22.69     15.54 o 
   9  12   4      264.02      301.00     17.22 o 
  10  12   4      177.08      202.65     17.80 o 
  11  12   4      289.57      307.03     24.95 o 
  12  12   4      184.71      167.87     23.93 o 
  13  12   4     1067.21     1066.20     47.03 o 
  14  12   4      105.93       78.82     34.44 o 
 -14  13   4       39.07       51.44     38.13 o 
 -13  13   4        0.01       -3.29     30.86 o 
 -12  13   4      746.16      751.00     43.02 o 
 -11  13   4      282.63      273.72     36.77 o 
 -10  13   4      395.84      360.15     35.94 o 
  -9  13   4     2980.40     3017.19     36.11 o 
  -8  13   4     1929.58     1821.74     29.50 o 
  -7  13   4     2923.94     3123.60     34.03 o 
  -6  13   4       62.27       80.01     17.13 o 
  -5  13   4     1376.13     1307.20     23.54 o 
  -4  13   4     1359.15     1235.19     18.56 o 
  -3  13   4        0.53        1.53      9.47 o 
  -2  13   4      219.72      208.82     10.03 o 
  -1  13   4     3437.00     3098.81     44.20 o 
   0  13   4      119.47      102.29      6.92 o 
   1  13   4     6636.96     6460.87     31.84 o 
   2  13   4     2501.25     2387.48     26.33 o 
   3  13   4     1838.04     1822.25     52.53 o 
   4  13   4      426.97      411.39     18.95 o 
   5  13   4      417.48      417.37     45.48 o 
   6  13   4      526.58      542.59     21.98 o 
   7  13   4      127.54      132.19     16.11 o 
   8  13   4      112.72      130.49     13.83 o 
   9  13   4     2557.13     2602.33     28.88 o 
  10  13   4      288.16      248.30     18.15 o 
  11  13   4      977.94     1020.46     24.09 o 
  12  13   4      187.04      174.10     25.38 o 
  13  13   4      375.75      419.19     42.71 o 
  14  13   4      138.53      179.07     38.94 o 
 -13  14   4      293.53      254.38     39.61 o 
 -12  14   4       56.38       60.52     34.16 o 
 -11  14   4      212.42      252.67     31.97 o 
 -10  14   4      386.98      397.12     32.57 o 
  -9  14   4        0.95        8.29     20.06 o 
  -8  14   4     1800.48     1860.23     30.02 o 
  -7  14   4      538.03      513.13     21.47 o 
  -6  14   4     3800.99     3664.98     35.98 o 
  -5  14   4      896.34     1004.00     18.71 o 
  -4  14   4       94.52       67.86     12.96 o 
  -3  14   4     1282.97     1343.29     15.61 o 
  -2  14   4     2560.03     2424.82     18.01 o 
  -1  14   4     2277.77     2237.17     18.81 o 
   0  14   4     3935.66     3907.11     16.54 o 
   1  14   4      459.96      511.08     14.56 o 
   2  14   4     2070.14     2060.79     41.69 o 
   3  14   4      185.51      192.15     16.11 o 
   4  14   4      950.95      995.71     22.34 o 
   5  14   4      691.15      732.49     21.85 o 
   6  14   4      132.87      152.40     18.97 o 
   7  14   4      407.92      400.49     15.16 o 
   8  14   4      588.87      642.92     17.36 o 
   9  14   4      384.55      335.90     16.58 o 
  10  14   4     1388.82     1475.29     25.31 o 
  11  14   4        0.03       -0.46     16.87 o 
  12  14   4      837.44      873.46     30.18 o 
  13  14   4      312.14      329.14     41.42 o 
 -13  15   4       48.88       51.91     37.08 o 
 -12  15   4     1815.14     1781.12     51.28 o 
 -11  15   4       36.75       21.57     31.82 o 
 -10  15   4      746.29      729.30     37.56 o 
  -9  15   4       38.64       42.82     20.60 o 
  -8  15   4        0.43        2.00     18.82 o 
  -7  15   4      211.04      202.75     32.76 o 
  -6  15   4      356.05      386.59     20.98 o 
  -5  15   4        6.64        3.59     13.66 o 
  -4  15   4     6649.87     6504.74     29.82 o 
  -3  15   4     1397.18     1354.91     15.97 o 
  -2  15   4     5066.48     4984.33     24.59 o 
  -1  15   4        9.14        7.62      9.74 o 
   0  15   4      210.47      220.29      9.72 o 
   1  15   4      108.50      104.63      8.96 o 
   2  15   4      341.19      300.56     22.82 o 
   3  15   4      617.74      562.36     19.14 o 
   4  15   4     1379.75     1488.92     46.95 o 
   5  15   4     1407.07     1391.57     28.29 o 
   6  15   4     1569.10     1581.42     23.42 o 
   7  15   4       26.74       28.27     13.05 o 
   8  15   4     1400.84     1429.01     21.22 o 
   9  15   4       59.83       73.90     14.82 o 
  10  15   4       28.48       24.74     15.75 o 
  11  15   4       29.63       44.15     17.55 o 
  12  15   4      241.97      259.37     25.03 o 
  13  15   4       23.31       31.62     37.88 o 
 -12  16   4        1.05      -11.81     34.95 o 
 -11  16   4      630.76      608.37     40.94 o 
 -10  16   4      472.51      558.02     38.25 o 
  -9  16   4      296.35      298.39     22.33 o 
  -8  16   4      579.06      604.21     24.68 o 
  -7  16   4      198.25      190.80     20.11 o 
  -6  16   4      475.76      508.93     20.46 o 
  -5  16   4     1709.01     1693.45     22.96 o 
  -4  16   4      218.49      209.34     12.09 o 
  -3  16   4     2553.32     2485.92     19.84 o 
  -2  16   4      126.60      138.55     15.36 o 
  -1  16   4      849.99      893.54     13.91 o 
   0  16   4     7559.17     7449.93     36.47 o 
   1  16   4        0.60        0.22     12.36 o 
   2  16   4     1091.01     1036.98     21.29 o 
   3  16   4      294.19      267.80     16.47 o 
   4  16   4       64.97       56.01     21.60 o 
   5  16   4      611.17      632.60     17.56 o 
   6  16   4       16.87      -10.81     14.42 o 
   7  16   4      712.27      701.93     16.96 o 
   8  16   4      763.35      732.56     23.01 o 
   9  16   4        1.33        9.10     14.70 o 
  10  16   4      255.95      292.42     18.61 o 
  11  16   4        4.71       -1.59     17.22 o 
  12  16   4      694.36      715.71     35.34 o 
 -12  17   4        6.18      -12.06     37.13 o 
 -11  17   4       38.92       58.07     35.08 o 
 -10  17   4      115.32      135.78     23.65 o 
  -9  17   4     2071.94     2009.75     34.51 o 
  -8  17   4      130.96      104.06     21.21 o 
  -7  17   4     1795.99     1845.54     26.22 o 
  -6  17   4       10.61        2.37     15.13 o 
  -5  17   4      579.26      598.44     14.89 o 
  -4  17   4       15.97       16.46     10.84 o 
  -3  17   4       21.68       26.43     10.40 o 
  -2  17   4      166.18      159.49     10.59 o 
  -1  17   4     2456.26     2441.31     23.60 o 
   0  17   4       22.21       13.30     13.02 o 
   1  17   4     4865.82     4971.66     31.51 o 
   2  17   4        6.80       14.76     17.08 o 
   3  17   4      301.97      327.13     17.03 o 
   4  17   4      176.50      159.81     13.90 o 
   5  17   4      950.56      960.50     20.97 o 
   6  17   4       34.87       18.03     14.73 o 
   7  17   4      231.69      242.42     18.59 o 
   8  17   4      633.05      599.93     21.67 o 
   9  17   4      501.90      539.72     21.88 o 
  10  17   4       92.17       73.61     20.73 o 
  11  17   4      877.71      864.05     46.39 o 
  12  17   4       14.21       17.11     38.35 o 
 -11  18   4      508.01      536.76     41.94 o 
 -10  18   4       11.38       26.21     23.05 o 
  -9  18   4      133.64      138.50     22.41 o 
  -8  18   4     1515.33     1451.74     30.88 o 
  -7  18   4      322.26      307.20     18.48 o 
  -6  18   4      190.34      186.98     16.58 o 
  -5  18   4     1891.10     1837.36     24.27 o 
  -4  18   4        2.18      -15.33     13.91 o 
  -3  18   4     2544.91     2511.51     33.88 o 
  -2  18   4       11.19       13.52     20.01 o 
  -1  18   4     2865.29     2915.69     36.72 o 
   0  18   4      249.30      297.10     27.74 o 
   1  18   4       33.47       51.90     20.51 o 
   2  18   4      832.95      890.09     43.54 o 
   3  18   4       12.05       20.05     22.77 o 
   4  18   4        2.77       -0.61     18.24 o 
   5  18   4      232.91      265.74     52.53 o 
   6  18   4        0.27       -9.71     21.43 o 
   7  18   4     1562.98     1544.98     27.31 o 
   8  18   4      138.95      184.74     18.60 o 
   9  18   4      153.36      137.60     18.43 o 
  10  18   4      610.73      654.10     32.09 o 
  11  18   4        9.85      -16.03     31.90 o 
 -11  19   4       11.79      -18.68     36.85 o 
 -10  19   4      184.32      217.88     34.93 o 
  -9  19   4      109.72      106.72     24.21 o 
  -8  19   4        2.66      -12.76     17.84 o 
  -7  19   4       56.98       46.41     16.85 o 
  -6  19   4      653.19      633.64     20.14 o 
  -5  19   4      148.30      153.67     15.90 o 
  -4  19   4     2343.05     2287.76     34.33 o 
  -3  19   4       43.49       49.72     20.94 o 
  -2  19   4      988.79     1087.22     37.11 o 
  -1  19   4      570.65      561.90     20.88 o 
   0  19   4     1924.71     1872.54     32.65 o 
   1  19   4     1220.03     1171.56     28.50 o 
   2  19   4      145.16      166.01     34.74 o 
   3  19   4      488.65      509.13     36.75 o 
   4  19   4      727.69      775.70     40.39 o 
   5  19   4       68.88       68.60     20.86 o 
   6  19   4     1427.56     1523.01     39.26 o 
   7  19   4       88.22      115.70     18.05 o 
   8  19   4      641.34      636.29     22.80 o 
   9  19   4       14.45       37.58     26.97 o 
  10  19   4       21.08       22.67     26.05 o 
 -10  20   4      418.21      419.53     38.06 o 
  -9  20   4        0.17       -2.43     19.95 o 
  -8  20   4      624.05      637.79     22.77 o 
  -7  20   4        6.97       14.82     16.79 o 
  -6  20   4      401.19      424.65     25.87 o 
  -5  20   4      174.59      165.18     22.95 o 
  -4  20   4       17.79       27.16     20.55 o 
  -3  20   4        0.83        3.33     20.17 o 
  -2  20   4      122.28      138.32     18.03 o 
  -1  20   4      185.03      160.97     18.68 o 
   0  20   4     2192.72     2211.91     35.49 o 
   1  20   4      151.28      168.17     37.94 o 
   2  20   4     2190.45     2139.19     55.19 o 
   3  20   4      555.42      506.49     41.42 o 
   4  20   4      873.15      825.91     45.81 o 
   5  20   4      360.55      330.02     43.43 o 
   6  20   4        5.68        0.64     22.25 o 
   7  20   4       23.05       42.81     24.14 o 
   8  20   4      458.46      517.71     28.88 o 
   9  20   4      111.55      145.37     27.71 o 
  -9  21   4      649.65      698.02     24.81 o 
  -8  21   4       11.48       26.99     25.21 o 
  -7  21   4      779.40      826.33     30.72 o 
  -6  21   4      997.76      941.02     30.22 o 
  -5  21   4        0.89       17.46     22.05 o 
  -4  21   4      544.09      504.52     33.21 o 
  -3  21   4       19.07       42.64     21.15 o 
  -2  21   4      626.55      591.67     21.66 o 
  -1  21   4      199.55      224.36     19.87 o 
   0  21   4       95.97       68.49     21.70 o 
   1  21   4     1061.76     1013.54     45.43 o 
   2  21   4       38.77       21.27     38.73 o 
   3  21   4      617.42      657.40     46.57 o 
   4  21   4       42.37       34.37     41.13 o 
   5  21   4       96.50       72.47     41.36 o 
   6  21   4      299.05      262.59     41.63 o 
   7  21   4        2.67       -7.50     37.54 o 
   8  21   4      295.60      266.45     28.49 o 
  -8  22   4       31.76       30.06     25.59 o 
  -7  22   4      382.01      348.32     28.46 o 
  -6  22   4        4.73        4.61     22.61 o 
  -5  22   4     1243.41     1164.38     37.75 o 
  -4  22   4       83.08       82.43     24.21 o 
  -3  22   4     1000.78      982.75     26.19 o 
  -2  22   4      106.11      107.74     19.96 o 
  -1  22   4     1067.97     1037.88     24.70 o 
   0  22   4       34.44       49.15     21.59 o 
   1  22   4       16.02       37.39     40.57 o 
   2  22   4        7.95       17.55     35.69 o 
   3  22   4       37.12       79.35     36.99 o 
   4  22   4       14.36       23.13     43.60 o 
   5  22   4      527.25      547.92     50.64 o 
   6  22   4        2.25       -3.75     40.30 o 
   7  22   4     1519.93     1445.34     56.72 o 
  -6  23   4       39.03       26.22     24.23 o 
  -5  23   4      142.30      151.41     24.67 o 
  -4  23   4      296.42      285.97     25.47 o 
  -3  23   4       66.13       54.62     20.35 o 
  -2  23   4      620.59      682.43     24.31 o 
  -1  23   4      164.64      169.88     20.63 o 
   0  23   4       97.51      128.26     19.60 o 
   1  23   4      275.91      269.82     42.63 o 
   2  23   4        2.11       15.70     39.93 o 
   3  23   4      531.35      480.15     46.75 o 
   4  23   4     1142.60     1245.59     52.13 o 
   5  23   4       54.30       19.73     47.53 o 
   6  23   4      481.61      516.23     50.63 o 
  -4  24   4      107.02       83.63     24.28 o 
  -3  24   4       29.93       26.77     21.59 o 
  -2  24   4       10.81       13.43     21.42 o 
  -1  24   4      183.79      160.26     21.49 o 
   0  24   4      866.27      894.11     35.36 o 
   1  24   4       64.22       42.97     36.42 o 
   2  24   4     1133.19     1133.28     54.93 o 
   3  24   4        1.70        3.74     40.71 o 
   4  24   4      704.60      674.16     53.31 o 
   0  25   4      413.44      390.85     52.32 o 
 -15   0   5      828.89      895.84     41.65 o 
 -13   0   5     4484.24     4583.06     65.98 o 
 -11   0   5     5830.04     5695.89     65.14 o 
  -9   0   5     1680.58     1594.41     35.72 o 
  -7   0   5      505.35      528.56     24.98 o 
  -5   0   5     3355.65     3611.68     38.07 o 
  -3   0   5    12592.70    12108.05    147.67 o 
  -1   0   5     8866.66     8682.30     43.93 o 
   1   0   5    17313.31    17140.11    247.67 o 
   3   0   5     4799.85     4900.64     62.14 o 
   5   0   5     8791.07     8504.51     40.94 o 
   7   0   5     6680.01     6822.64     60.50 o 
   9   0   5     2472.94     2455.13     45.71 o 
  11   0   5        2.05      -23.57     27.54 o 
  13   0   5      991.58      999.97     40.45 o 
  15   0   5      832.99      852.11     42.86 o 
 -16   1   5      176.52      168.39     24.05 o 
 -15   1   5      118.52      101.30     23.77 o 
 -14   1   5      550.55      496.10     24.58 o 
 -13   1   5      241.27      202.78     23.13 o 
 -12   1   5     1183.73     1233.24     28.71 o 
 -11   1   5      341.30      345.91     21.57 o 
 -10   1   5     1678.80     1665.17     27.68 o 
  -9   1   5     2414.49     2274.31     29.00 o 
  -8   1   5      314.79      290.84     15.93 o 
  -7   1   5     5877.40     5764.63     54.50 o 
  -6   1   5     1224.84     1321.42     20.46 o 
  -5   1   5     5572.76     5789.28     32.89 o 
  -4   1   5      410.82      320.66     12.86 o 
  -3   1   5      636.26      678.17      9.26 o 
  -2   1   5      453.09      374.34      5.61 o 
  -1   1   5     2591.64     2462.54     26.70 o 
   0   1   5    17170.30    17629.20    125.70 o 
   1   1   5    10864.10    10939.66    145.27 o 
   2   1   5      215.61      256.14      9.77 o 
   3   1   5     9708.47     9334.60     52.21 o 
   4   1   5      136.33      130.05      8.24 o 
   5   1   5      485.55      657.44     13.56 o 
   6   1   5     5233.55     5202.10     51.14 o 
   7   1   5      183.75      172.33     12.80 o 
   8   1   5     1812.77     1865.09     28.22 o 
   9   1   5     2084.90     2044.79     44.58 o 
  10   1   5      921.57      972.74     26.69 o 
  11   1   5      748.10      776.59     27.54 o 
  12   1   5        1.47       -2.81     19.19 o 
  13   1   5     1054.81     1040.09     53.21 o 
  14   1   5      449.31      438.02     25.95 o 
  15   1   5        9.93       14.49     23.00 o 
  16   1   5      115.95      145.63     25.72 o 
 -16   2   5      729.67      762.28     30.83 o 
 -15   2   5      118.41      140.06     24.22 o 
 -14   2   5      747.41      721.15     25.76 o 
 -13   2   5      523.02      476.94     24.70 o 
 -12   2   5       10.34       11.79     19.90 o 
 -11   2   5      101.82       89.93     19.42 o 
 -10   2   5      319.16      282.06     22.57 o 
  -9   2   5        1.55        5.26     16.31 o 
  -8   2   5     5582.10     5349.98     68.82 o 
  -7   2   5      112.34      141.33     15.44 o 
  -6   2   5    15900.95    15475.45    213.09 o 
  -5   2   5     2254.07     2340.41     38.55 o 
  -4   2   5      145.05      173.59     12.27 o 
  -3   2   5      130.51      130.33      6.76 o 
  -2   2   5     3450.15     3586.60     15.48 o 
  -1   2   5     4566.66     4449.81     16.92 o 
   0   2   5    17252.37    16974.21    114.21 o 
   1   2   5     1217.15     1272.16     11.32 o 
   2   2   5    18943.03    18126.27    151.37 o 
   3   2   5      834.83      790.44     14.95 o 
   4   2   5      491.73      363.85      9.39 o 
   5   2   5      210.28      232.55     13.14 o 
   6   2   5      430.88      442.13     13.66 o 
   7   2   5     1417.27     1323.34     19.30 o 
   8   2   5      592.66      529.88     46.25 o 
   9   2   5      494.77      504.00     22.45 o 
  10   2   5     1776.63     1848.99     71.96 o 
  11   2   5      607.66      558.13     24.00 o 
  12   2   5      901.68      877.00     26.71 o 
  13   2   5      574.84      534.69     21.50 o 
  14   2   5      326.07      341.70     24.17 o 
  15   2   5        7.47       14.46     22.77 o 
  16   2   5        5.29       -4.49     24.20 o 
 -16   3   5      412.07      448.45     33.62 o 
 -15   3   5       31.48       25.82     20.60 o 
 -14   3   5     1846.00     1845.45     35.01 o 
 -13   3   5      522.31      458.89     23.36 o 
 -12   3   5     3957.67     3952.50     94.99 o 
 -11   3   5      399.04      397.59     21.73 o 
 -10   3   5     1144.20     1070.27     24.03 o 
  -9   3   5       88.31       98.11     17.09 o 
  -8   3   5      758.97      778.66     43.53 o 
  -7   3   5     3583.31     3710.67     30.95 o 
  -6   3   5    12229.59    12464.41    124.88 o 
  -5   3   5     3635.79     3516.18     40.85 o 
  -4   3   5    20258.18    19774.26    216.10 o 
  -3   3   5        7.30        9.94      5.99 o 
  -2   3   5     6176.51     5777.52     21.21 o 
  -1   3   5     2396.26     2707.99     12.54 o 
   0   3   5     6557.34     6820.84     41.68 o 
   1   3   5     7648.41     7817.17     32.18 o 
   2   3   5        4.61        7.17      7.30 o 
   3   3   5      634.03      837.65     12.49 o 
   4   3   5     8116.12     7863.78     30.62 o 
   5   3   5      171.18      114.78     10.41 o 
   6   3   5     3270.26     3200.87     31.80 o 
   7   3   5      227.06      283.60     14.14 o 
   8   3   5    10426.76    10554.82     61.08 o 
   9   3   5        2.26        7.72     18.49 o 
  10   3   5      738.49      742.26     25.56 o 
  11   3   5      283.02      261.34     22.38 o 
  12   3   5      200.38      172.84     22.99 o 
  13   3   5       95.44       81.95     18.22 o 
  14   3   5      519.42      523.59     26.55 o 
  15   3   5      130.14      145.45     24.91 o 
  16   3   5      566.67      627.89     31.15 o 
 -16   4   5      688.00      618.98     29.48 o 
 -15   4   5      468.99      497.38     27.10 o 
 -14   4   5      300.24      315.50     22.28 o 
 -13   4   5     1760.44     1691.45     35.87 o 
 -12   4   5      428.11      421.49     21.90 o 
 -11   4   5     1440.33     1389.08     27.25 o 
 -10   4   5      165.57      183.90     19.16 o 
  -9   4   5     3679.18     3572.61     33.84 o 
  -8   4   5     2953.58     2853.06     29.48 o 
  -7   4   5       45.89       62.38     15.16 o 
  -6   4   5     2583.99     2475.52     25.00 o 
  -5   4   5     5435.78     5268.56     31.57 o 
  -4   4   5     3658.65     3782.09     48.20 o 
  -3   4   5     6642.60     6530.26     31.18 o 
  -2   4   5      298.00      324.68     11.86 o 
  -1   4   5    13395.95    13212.77     95.63 o 
   0   4   5     9998.99    10050.08     34.76 o 
   1   4   5     5094.14     5625.72     51.18 o 
   2   4   5     1783.94     1806.45     12.94 o 
   3   4   5     1219.01     1486.65     17.98 o 
   4   4   5        1.65       11.72     10.64 o 
   5   4   5     5027.25     4856.74     26.63 o 
   6   4   5      501.83      513.58     18.76 o 
   7   4   5     9257.36     9447.16     40.69 o 
   8   4   5      619.82      640.48     17.43 o 
   9   4   5     2890.51     2892.66     33.83 o 
  10   4   5      830.31      821.30     31.26 o 
  11   4   5      919.56      947.22     40.73 o 
  12   4   5     1134.38     1106.12     23.65 o 
  13   4   5      202.80      196.87     18.54 o 
  14   4   5       44.74       51.96     22.04 o 
  15   4   5     1160.07     1202.14     32.76 o 
  16   4   5       55.00       73.45     39.47 o 
 -16   5   5       18.08       13.38     31.19 o 
 -15   5   5      850.55      801.72     28.32 o 
 -14   5   5       81.87       67.25     21.05 o 
 -13   5   5      362.80      368.37     21.74 o 
 -12   5   5       15.83       17.66     19.09 o 
 -11   5   5      277.57      327.18     20.52 o 
 -10   5   5      566.81      570.63     36.89 o 
  -9   5   5     4216.58     4227.08    152.94 o 
  -8   5   5     1354.03     1392.55     23.40 o 
  -7   5   5     9413.28     9173.12     45.14 o 
  -6   5   5     1527.80     1825.89     28.35 o 
  -5   5   5    15167.28    15906.70    204.56 o 
  -4   5   5      379.99      544.84     17.85 o 
  -3   5   5       39.76       57.05      4.47 o 
  -2   5   5      488.00      436.68     12.69 o 
  -1   5   5    14627.90    14777.21     82.12 o 
   0   5   5     6776.53     7180.96     37.58 o 
   1   5   5    10279.37     9813.29     36.67 o 
   2   5   5     1345.66     1489.89     14.06 o 
   3   5   5      374.05      792.96     36.45 o 
   4   5   5       51.94       42.14     12.12 o 
   5   5   5     2684.98     2665.67     35.66 o 
   6   5   5      439.44      423.04     13.73 o 
   7   5   5      207.02      225.00     14.11 o 
   8   5   5       56.49       61.78     12.90 o 
   9   5   5     3064.03     3019.17     35.27 o 
  10   5   5        1.57       12.68     18.81 o 
  11   5   5     3448.10     3281.62     56.58 o 
  12   5   5      108.88      123.75     18.00 o 
  13   5   5     1481.89     1466.37     27.36 o 
  14   5   5       29.45       48.47     23.18 o 
  15   5   5      400.16      388.11     39.59 o 
 -16   6   5      378.61      380.54     42.06 o 
 -15   6   5      458.36      480.45     37.35 o 
 -14   6   5      182.47      192.13     21.86 o 
 -13   6   5      827.42      834.91     25.88 o 
 -12   6   5       53.43       58.50     19.57 o 
 -11   6   5     3386.39     3271.66     66.35 o 
 -10   6   5      841.06      851.38     22.95 o 
  -9   6   5      487.64      510.41     18.83 o 
  -8   6   5     5382.90     5221.45     37.34 o 
  -7   6   5      123.42      120.30     14.52 o 
  -6   6   5     1463.44     1481.49     20.92 o 
  -5   6   5    11718.86    11730.39     63.76 o 
  -4   6   5     7444.78     7607.94     32.21 o 
  -3   6   5    14840.77    14785.21    169.61 o 
  -2   6   5       15.04       32.25      9.19 o 
  -1   6   5     1235.43     1081.66     11.19 o 
   0   6   5    10219.30    10326.85     37.61 o 
   1   6   5     1998.13     2364.81     13.90 o 
   2   6   5      378.92      284.14      9.79 o 
   3   6   5     3234.89     3527.30     71.14 o 
   4   6   5     3097.45     3008.00     37.97 o 
   5   6   5     1645.63     1515.86     17.42 o 
   6   6   5      145.04      162.20     12.84 o 
   7   6   5     4892.45     4741.80     30.40 o 
   8   6   5      554.36      631.67     17.28 o 
   9   6   5     4751.24     4734.83     33.83 o 
  10   6   5     3221.70     3213.77     53.84 o 
  11   6   5       62.12       86.75     32.16 o 
  12   6   5      390.37      374.59     18.62 o 
  13   6   5      317.21      331.81     18.79 o 
  14   6   5      339.09      375.38     40.82 o 
  15   6   5      811.93      850.64     50.06 o 
 -15   7   5        5.37        1.32     35.61 o 
 -14   7   5     1127.48     1072.73     44.08 o 
 -13   7   5       41.42       55.87     19.79 o 
 -12   7   5     3205.35     3101.76     45.58 o 
 -11   7   5      381.81      384.22     20.40 o 
 -10   7   5     1540.67     1573.61     47.43 o 
  -9   7   5        7.38        8.57     15.42 o 
  -8   7   5       18.11       31.18     14.68 o 
  -7   7   5      741.13      750.07     18.78 o 
  -6   7   5      149.97      107.41     12.54 o 
  -5   7   5      178.57      174.88      9.78 o 
  -4   7   5    21378.49    21345.79    208.30 o 
  -3   7   5     1933.79     1990.88     22.48 o 
  -2   7   5    12720.89    13124.50    136.99 o 
  -1   7   5     1231.93     1514.85     11.93 o 
   0   7   5     2929.39     3073.16     17.24 o 
   1   7   5       22.82       24.32      6.59 o 
   2   7   5     1720.32     1787.70     47.65 o 
   3   7   5        2.19        3.47     10.12 o 
   4   7   5     1173.75     1080.97     16.74 o 
   5   7   5     1484.93     1529.38     20.80 o 
   6   7   5     8109.54     8323.28     36.78 o 
   7   7   5      244.47      313.12     20.76 o 
   8   7   5     7160.24     7443.10     39.13 o 
   9   7   5      136.43      137.19     19.85 o 
  10   7   5     1316.66     1349.70     29.47 o 
  11   7   5       34.82       48.81     18.74 o 
  12   7   5       30.61       58.36     17.04 o 
  13   7   5      390.04      338.85     26.57 o 
  14   7   5      790.59      873.25     30.68 o 
  15   7   5        6.22       13.57     38.53 o 
 -15   8   5      129.73      154.48     39.17 o 
 -14   8   5      299.51      355.82     34.53 o 
 -13   8   5      610.27      577.73     41.46 o 
 -12   8   5       45.33       56.30     18.38 o 
 -11   8   5     1053.34     1065.53     38.94 o 
 -10   8   5     5025.16     5154.39     69.17 o 
  -9   8   5       56.06       76.20     15.61 o 
  -8   8   5     3801.52     3810.60    123.09 o 
  -7   8   5       10.25       10.77     12.53 o 
  -6   8   5     5536.70     5309.67     56.18 o 
  -5   8   5     2966.32     2895.65     42.00 o 
  -4   8   5     2562.50     2579.96     22.46 o 
  -3   8   5     2707.45     2581.75     18.29 o 
  -2   8   5      707.00      658.52      9.02 o 
  -1   8   5      311.96      269.41      6.64 o 
   0   8   5     3116.50     3029.46     18.18 o 
   1   8   5     5218.07     5671.67     23.87 o 
   2   8   5    15215.15    14933.48     68.03 o 
   3   8   5      965.16      864.34     14.75 o 
   4   8   5     5163.12     5040.54     41.83 o 
   5   8   5     1028.47     1123.10     19.13 o 
   6   8   5        5.89        9.91     10.57 o 
   7   8   5      552.66      524.14     15.69 o 
   8   8   5       85.35      100.00     17.55 o 
   9   8   5     1432.33     1527.78     30.44 o 
  10   8   5     1462.13     1457.18     29.40 o 
  11   8   5      209.31      186.15     18.51 o 
  12   8   5     1325.95     1367.36     33.96 o 
  13   8   5      148.95      167.52     23.88 o 
  14   8   5      130.77      133.35     27.09 o 
  15   8   5        1.02       18.59     38.36 o 
 -15   9   5     1621.70     1656.11     56.49 o 
 -14   9   5       14.93       19.49     30.61 o 
 -13   9   5       63.53       60.23     35.50 o 
 -12   9   5      719.57      746.73     41.29 o 
 -11   9   5      240.42      281.83     32.96 o 
 -10   9   5     1042.50     1004.23     23.08 o 
  -9   9   5     4407.05     4427.73    111.66 o 
  -8   9   5       25.13       36.03     13.68 o 
  -7   9   5     3897.57     3659.91     34.15 o 
  -6   9   5      447.88      422.22     16.18 o 
  -5   9   5     2455.15     2433.35     24.60 o 
  -4   9   5     2636.71     2518.38     19.79 o 
  -3   9   5      154.89      158.80     10.59 o 
  -2   9   5     1696.93     1694.69     11.75 o 
  -1   9   5     3851.82     4062.25     52.36 o 
   0   9   5     1621.02     1438.70     10.01 o 
   1   9   5     5022.90     4967.33     20.41 o 
   2   9   5     2074.86     2209.03     18.01 o 
   3   9   5     7119.51     7015.82    144.55 o 
   4   9   5      786.18      864.45     46.13 o 
   5   9   5      466.55      434.13     15.12 o 
   6   9   5      939.94      961.13     21.67 o 
   7   9   5        0.21        4.53     16.36 o 
   8   9   5      754.62      741.02     22.79 o 
   9   9   5     4059.46     4206.46     45.78 o 
  10   9   5     1143.30     1130.58     27.71 o 
  11   9   5     1508.27     1544.81     52.31 o 
  12   9   5      143.58      168.42     24.21 o 
  13   9   5      641.67      691.82     30.44 o 
  14   9   5       58.11       42.07     25.53 o 
  15   9   5      174.20      209.38     42.83 o 
 -15  10   5      276.73      316.75     39.76 o 
 -14  10   5        2.70        8.83     33.77 o 
 -13  10   5     2046.25     2149.06     56.51 o 
 -12  10   5      222.58      205.25     36.52 o 
 -11  10   5     3912.36     3877.74     64.58 o 
 -10  10   5      101.29      112.09     33.75 o 
  -9  10   5     2319.55     2197.42     37.37 o 
  -8  10   5       16.95       16.45     13.28 o 
  -7  10   5       45.83       55.59     10.97 o 
  -6  10   5        0.12        6.55     14.54 o 
  -5  10   5     1906.06     1992.03     41.31 o 
  -4  10   5      573.40      624.11     14.25 o 
  -3  10   5     5332.43     5077.39     48.03 o 
  -2  10   5       86.47       96.29      5.99 o 
  -1  10   5     3060.27     2865.39     21.14 o 
   0  10   5      618.47      558.12     18.78 o 
   1  10   5       16.81       26.63      5.86 o 
   2  10   5        1.94        8.36      8.00 o 
   3  10   5      935.34      986.63     97.52 o 
   4  10   5      459.24      432.41     13.71 o 
   5  10   5     5713.53     5824.19     84.68 o 
   6  10   5       67.73       68.34     14.25 o 
   7  10   5     5169.10     5203.57     41.36 o 
   8  10   5      814.78      791.46     23.12 o 
   9  10   5     3648.64     3743.37     39.66 o 
  10  10   5      770.95      780.80     26.08 o 
  11  10   5       56.49       67.40     21.70 o 
  12  10   5      100.98      117.43     23.47 o 
  13  10   5      180.92      217.33     26.83 o 
  14  10   5        3.20      -13.95     23.44 o 
 -14  11   5      654.66      740.30     46.98 o 
 -13  11   5      151.16      165.85     31.76 o 
 -12  11   5     1079.63     1135.57     46.54 o 
 -11  11   5      780.87      767.33     41.70 o 
 -10  11   5     2682.88     2627.01     53.36 o 
  -9  11   5     1088.60     1189.28     40.63 o 
  -8  11   5       11.41       12.95     24.94 o 
  -7  11   5     1535.95     1459.09     26.33 o 
  -6  11   5       25.69       16.82     15.63 o 
  -5  11   5     3596.43     3632.18     30.60 o 
  -4  11   5     2810.61     2604.43     39.92 o 
  -3  11   5        2.23       -2.78      5.86 o 
  -2  11   5     3330.55     3177.78     22.56 o 
  -1  11   5       69.39       64.11      9.42 o 
   0  11   5     1635.71     1467.45     14.12 o 
   1  11   5     3511.88     3323.12     29.12 o 
   2  11   5      305.65      309.99     16.43 o 
   3  11   5     7915.72     7928.88     58.50 o 
   4  11   5     1828.49     1750.74     26.64 o 
   5  11   5      269.87      258.42     20.52 o 
   6  11   5     2352.09     2522.60     54.03 o 
   7  11   5     1189.83     1233.68     21.95 o 
   8  11   5     4321.18     4420.38    111.66 o 
   9  11   5        9.74       12.24     18.82 o 
  10  11   5        0.36       12.80     21.39 o 
  11  11   5     1395.46     1411.37     26.31 o 
  12  11   5      253.36      294.23     25.20 o 
  13  11   5      176.41      142.53     24.66 o 
  14  11   5      148.08      143.08     41.25 o 
 -14  12   5      308.23      310.95     40.75 o 
 -13  12   5        7.62      -17.23     35.36 o 
 -12  12   5       35.83       46.26     30.02 o 
 -11  12   5      166.52      174.05     31.20 o 
 -10  12   5     1479.10     1359.25     44.18 o 
  -9  12   5      113.76      108.88     30.53 o 
  -8  12   5     3363.20     3397.04     34.86 o 
  -7  12   5       25.17       21.72     16.37 o 
  -6  12   5     1259.11     1265.59     23.68 o 
  -5  12   5      368.13      378.86     15.11 o 
  -4  12   5      582.43      571.50     15.29 o 
  -3  12   5      238.44      225.53      6.15 o 
  -2  12   5        1.28        1.32     10.72 o 
  -1  12   5       82.02       87.90      9.70 o 
   0  12   5     6237.08     6115.33     62.65 o 
   1  12   5        5.21        4.17     12.66 o 
   2  12   5     8272.35     8392.63     81.38 o 
   3  12   5        2.07       17.49     16.65 o 
   4  12   5    10632.58    10730.70    136.78 o 
   5  12   5      965.43      934.16     23.60 o 
   6  12   5       23.51       36.65     19.22 o 
   7  12   5      862.53      789.78     20.15 o 
   8  12   5     2039.91     2084.08     26.91 o 
   9  12   5      100.60       85.63     19.39 o 
  10  12   5      872.65      974.52     22.39 o 
  11  12   5        7.25       21.06     18.23 o 
  12  12   5     1414.15     1504.67     34.62 o 
  13  12   5       14.20       17.82     23.54 o 
  14  12   5      176.32      171.19     43.77 o 
 -14  13   5      380.89      435.53     39.94 o 
 -13  13   5       41.54       72.18     36.81 o 
 -12  13   5     1219.71     1279.77     49.60 o 
 -11  13   5        8.59        8.93     33.87 o 
 -10  13   5     1541.87     1573.89     47.24 o 
  -9  13   5     1029.73      924.64     38.30 o 
  -8  13   5       16.18        4.07     17.42 o 
  -7  13   5     1684.73     1679.49     27.44 o 
  -6  13   5      521.58      470.83     19.43 o 
  -5  13   5      192.37      196.73     14.23 o 
  -4  13   5      453.72      466.05     12.93 o 
  -3  13   5      841.97      831.98     13.84 o 
  -2  13   5     5766.39     5760.58     48.74 o 
  -1  13   5      401.02      423.41     11.48 o 
   0  13   5     2351.50     2256.36     18.98 o 
   1  13   5     1195.02     1155.36     18.41 o 
   2  13   5     1022.23      993.66     22.12 o 
   3  13   5     2401.32     2598.32     30.01 o 
   4  13   5      946.04      949.00     23.21 o 
   5  13   5      320.34      309.87     20.48 o 
   6  13   5     5680.54     5780.74     79.57 o 
   7  13   5       29.76       24.17     15.51 o 
   8  13   5     1646.76     1642.95     42.07 o 
   9  13   5      185.98      224.12     21.76 o 
  10  13   5      314.04      366.27     20.20 o 
  11  13   5      160.28      227.28     33.58 o 
  12  13   5       25.69       20.96     23.50 o 
  13  13   5      330.62      371.40     39.85 o 
 -13  14   5      603.75      665.04     43.31 o 
 -12  14   5        4.94        2.01     29.53 o 
 -11  14   5     2133.30     2002.11     51.17 o 
 -10  14   5      781.60      804.52     39.50 o 
  -9  14   5     1705.01     1545.20     60.86 o 
  -8  14   5       19.57       15.66     18.96 o 
  -7  14   5       33.75       26.54     17.18 o 
  -6  14   5      740.55      703.99     18.11 o 
  -5  14   5     2594.81     2467.05     35.07 o 
  -4  14   5     1267.57     1281.85     16.41 o 
  -3  14   5     4109.88     4051.23     28.20 o 
  -2  14   5      317.30      342.92     11.71 o 
  -1  14   5     2918.67     2886.17     21.13 o 
   0  14   5      123.88      112.60      9.58 o 
   1  14   5      959.76      901.11     17.29 o 
   2  14   5     2477.94     2369.71     28.43 o 
   3  14   5     1359.47     1375.32     23.98 o 
   4  14   5     2289.23     2189.49     29.72 o 
   5  14   5      407.48      435.15     21.54 o 
   6  14   5       13.75       17.01     18.59 o 
   7  14   5     1092.77     1155.05     22.64 o 
   8  14   5        7.33       21.49     16.59 o 
   9  14   5     1083.22     1147.91     21.28 o 
  10  14   5      421.18      448.20     20.25 o 
  11  14   5       12.51       10.59     18.02 o 
  12  14   5        7.23      -11.78     22.16 o 
  13  14   5      222.08      237.41     26.12 o 
 -13  15   5       60.13       65.59     35.87 o 
 -12  15   5       39.61       -5.01     36.45 o 
 -11  15   5      237.69      275.87     37.04 o 
 -10  15   5       19.87        3.95     27.35 o 
  -9  15   5     2082.74     2052.86     33.30 o 
  -8  15   5      332.15      287.29     21.73 o 
  -7  15   5     4450.64     4523.84     40.92 o 
  -6  15   5        0.04       -2.61     15.19 o 
  -5  15   5     1769.82     1752.38     22.65 o 
  -4  15   5      593.00      603.84     14.18 o 
  -3  15   5      111.37      102.67     10.99 o 
  -2  15   5       31.78       40.11     10.27 o 
  -1  15   5      611.04      643.60     13.18 o 
   0  15   5       91.38       86.51      9.64 o 
   1  15   5     6185.61     6169.34     34.47 o 
   2  15   5      239.29      231.67     17.94 o 
   3  15   5     3714.95     3790.61     55.07 o 
   4  15   5      271.52      224.04     28.10 o 
   5  15   5       45.55       27.51     17.75 o 
   6  15   5      318.98      255.14     20.47 o 
   7  15   5       15.45       17.57     15.73 o 
   8  15   5      356.41      370.14     16.45 o 
   9  15   5      414.59      471.57     17.33 o 
  10  15   5        2.05       19.25     16.57 o 
  11  15   5     1579.08     1668.79     28.28 o 
  12  15   5        5.60       -2.68     24.43 o 
 -12  16   5       11.75      -13.31     35.86 o 
 -11  16   5     1037.80     1016.58     45.51 o 
 -10  16   5      403.56      412.01     36.21 o 
  -9  16   5      386.38      390.47     23.85 o 
  -8  16   5      572.98      546.54     24.05 o 
  -7  16   5       34.53       46.69     16.28 o 
  -6  16   5     2453.67     2418.01     42.03 o 
  -5  16   5      754.91      802.92     15.88 o 
  -4  16   5      448.63      444.26     13.38 o 
  -3  16   5      667.80      664.28     16.14 o 
  -2  16   5     2542.46     2493.95     19.80 o 
  -1  16   5      148.94      141.89     10.61 o 
   0  16   5       94.35      105.54     14.09 o 
   1  16   5      704.85      674.31     16.77 o 
   2  16   5     3932.66     4026.69     78.59 o 
   3  16   5       87.33      130.35     16.31 o 
   4  16   5      127.55      127.48     18.02 o 
   5  16   5     1007.57     1012.61     24.39 o 
   6  16   5      187.94      171.61     20.34 o 
   7  16   5      421.95      408.12     16.62 o 
   8  16   5      101.91      130.76     15.36 o 
   9  16   5      369.23      352.16     17.41 o 
  10  16   5     1240.63     1445.50     26.95 o 
  11  16   5      111.18       80.98     18.64 o 
  12  16   5      235.11      248.84     27.29 o 
 -12  17   5     1228.02     1199.79     47.40 o 
 -11  17   5       51.10       70.20     33.22 o 
 -10  17   5      638.06      646.20     40.57 o 
  -9  17   5       91.79       84.58     31.22 o 
  -8  17   5       41.03       20.94     17.24 o 
  -7  17   5       76.51       85.09     16.44 o 
  -6  17   5      495.03      494.78     15.54 o 
  -5  17   5       19.00       11.87     11.76 o 
  -4  17   5     2194.97     2209.11     20.63 o 
  -3  17   5       11.09       10.43     10.96 o 
  -2  17   5     2357.16     2382.61     18.61 o 
  -1  17   5      226.43      224.76     17.85 o 
   0  17   5      640.94      666.51     17.37 o 
   1  17   5        5.86       -0.96     13.30 o 
   2  17   5        9.43        9.64     15.77 o 
   3  17   5      431.78      384.39     19.09 o 
   4  17   5      824.07      858.72     23.90 o 
   5  17   5        2.07      -11.19     17.55 o 
   6  17   5     2877.61     3021.19     54.08 o 
   7  17   5      135.35      125.54     14.95 o 
   8  17   5     1869.18     1932.18     24.31 o 
   9  17   5        4.28       17.83     15.09 o 
  10  17   5      281.89      292.30     19.49 o 
  11  17   5        6.03        2.82     23.09 o 
 -11  18   5       13.32       18.24     31.35 o 
 -10  18   5      502.99      547.98     39.83 o 
  -9  18   5        4.81       14.78     22.81 o 
  -8  18   5     1118.35     1143.00     24.92 o 
  -7  18   5        7.44       10.18     16.62 o 
  -6  18   5     1080.12     1116.63     18.59 o 
  -5  18   5      198.69      193.01     13.29 o 
  -4  18   5      174.88      191.14     12.58 o 
  -3  18   5     2586.57     2553.30     25.78 o 
  -2  18   5      812.93      799.24     21.43 o 
  -1  18   5      352.16      374.18     23.61 o 
   0  18   5     2286.59     2342.38     35.14 o 
   1  18   5       14.31        1.35     21.80 o 
   2  18   5     2769.73     2554.72     56.75 o 
   3  18   5        3.22       -7.97     34.63 o 
   4  18   5      958.43      887.67     41.87 o 
   5  18   5      420.51      447.98     38.80 o 
   6  18   5      555.91      506.33     33.41 o 
   7  18   5     1152.30     1300.27     42.53 o 
   8  18   5      103.41      131.13     19.47 o 
   9  18   5       89.39      117.59     19.52 o 
  10  18   5      518.34      534.73     24.33 o 
  11  18   5       48.34       25.70     37.39 o 
 -10  19   5       55.54       70.97     26.17 o 
  -9  19   5      355.79      367.47     25.89 o 
  -8  19   5        9.24       11.64     17.38 o 
  -7  19   5     1974.44     2005.20     36.98 o 
  -6  19   5        0.18        2.90     15.49 o 
  -5  19   5     1745.46     1770.73     24.75 o 
  -4  19   5      109.59      138.36     21.31 o 
  -3  19   5       67.26       77.16     20.94 o 
  -2  19   5        0.51      -11.95     17.44 o 
  -1  19   5     1510.82     1578.89     31.17 o 
   0  19   5       68.05       68.90     21.28 o 
   1  19   5     1610.59     1667.05     50.01 o 
   2  19   5       73.58       41.56     35.20 o 
   3  19   5     1387.01     1440.77     48.69 o 
   4  19   5      406.92      373.24     36.46 o 
   5  19   5      208.83      192.87     22.19 o 
   6  19   5      320.96      271.05     24.43 o 
   7  19   5       82.32      116.29     19.47 o 
   8  19   5       94.74       81.18     19.90 o 
   9  19   5      635.04      759.98     35.50 o 
  10  19   5      159.18      145.74     27.23 o 
  -9  20   5      134.59      126.80     25.86 o 
  -8  20   5      199.59      217.78     23.93 o 
  -7  20   5       89.94       93.02     17.44 o 
  -6  20   5      436.33      372.61     24.81 o 
  -5  20   5      402.58      420.64     24.67 o 
  -4  20   5        4.77       13.06     19.75 o 
  -3  20   5      602.16      602.64     24.39 o 
  -2  20   5        0.05       -3.21     17.16 o 
  -1  20   5      492.10      475.73     20.46 o 
   0  20   5       98.99      108.20     22.49 o 
   1  20   5      113.61      125.21     37.70 o 
   2  20   5        3.38       24.21     32.53 o 
   3  20   5      804.27      857.56     42.08 o 
   4  20   5       45.45        5.84     36.62 o 
   5  20   5     1890.24     1930.26     58.58 o 
   6  20   5       31.81       26.43     24.23 o 
   7  20   5     1649.56     1639.21     28.73 o 
   8  20   5       84.34      105.31     26.01 o 
   9  20   5      374.66      345.31     29.91 o 
  -8  21   5        7.24       -7.11     36.85 o 
  -7  21   5      342.01      318.88     25.74 o 
  -6  21   5      190.32      197.42     24.87 o 
  -5  21   5       20.82       29.92     22.05 o 
  -4  21   5      591.46      640.61     26.70 o 
  -3  21   5      117.60      121.29     19.03 o 
  -2  21   5      520.25      566.07     22.09 o 
  -1  21   5       86.94       73.86     18.93 o 
   0  21   5      312.06      331.14     24.64 o 
   1  21   5      991.46      946.42     46.71 o 
   2  21   5       10.91       41.41     40.08 o 
   3  21   5      618.79      554.25     42.98 o 
   4  21   5      483.41      531.97     41.58 o 
   5  21   5      494.07      430.91     47.40 o 
   6  21   5     1504.65     1380.71     58.97 o 
   7  21   5       12.60        5.05     42.24 o 
   8  21   5      394.45      394.02     28.88 o 
  -7  22   5        0.53        7.17     35.71 o 
  -6  22   5      930.99      888.65     30.34 o 
  -5  22   5        2.86       -1.26     21.96 o 
  -4  22   5       89.27       91.49     24.26 o 
  -3  22   5      117.28      114.56     20.00 o 
  -2  22   5      157.41      171.55     19.89 o 
  -1  22   5       53.69       69.71     19.90 o 
   0  22   5      746.25      756.57     28.64 o 
   1  22   5      108.56      103.14     41.26 o 
   2  22   5     1909.26     1985.71     55.77 o 
   3  22   5      128.63      142.02     43.51 o 
   4  22   5      565.75      516.95     44.84 o 
   5  22   5        4.31      -19.10     43.23 o 
   6  22   5       49.76       25.71     47.97 o 
   7  22   5        4.13       17.54     39.47 o 
  -6  23   5      535.31      510.12     28.65 o 
  -5  23   5      504.95      555.51     28.83 o 
  -4  23   5      168.67      150.26     20.89 o 
  -3  23   5      102.11      107.34     22.16 o 
  -2  23   5      467.69      462.36     23.78 o 
  -1  23   5      781.07      813.55     25.59 o 
   0  23   5      257.95      226.85     21.46 o 
   1  23   5      195.32      245.35     37.42 o 
   2  23   5       50.93       59.20     44.20 o 
   3  23   5      151.94      161.64     40.26 o 
   4  23   5      752.40      705.32     54.21 o 
   5  23   5       28.74       31.10     39.70 o 
  -4  24   5       47.14       37.62     21.26 o 
  -3  24   5      909.51      927.99     28.79 o 
  -2  24   5      206.00      221.53     22.25 o 
  -1  24   5      244.47      287.87     22.71 o 
   0  24   5      204.47      191.12     36.70 o 
   1  24   5      115.77      103.39     44.79 o 
   2  24   5       86.25       63.46     37.30 o 
   3  24   5      452.30      485.85     49.94 o 
 -16   0   6     1073.40      965.51     45.27 o 
 -14   0   6      762.72      732.19     38.05 o 
 -12   0   6        1.90       18.16     28.25 o 
 -10   0   6     2605.29     2658.00     45.90 o 
  -8   0   6     2720.42     2539.37     40.52 o 
  -6   0   6    16979.08    16959.38     84.97 o 
  -4   0   6     3414.37     3551.16     24.87 o 
  -2   0   6      174.04      196.64      8.96 o 
   0   0   6     6073.11     5890.81     41.05 o 
   2   0   6    20641.62    20106.45    303.92 o 
   4   0   6     5049.09     5061.83     32.06 o 
   6   0   6     3398.99     3358.75     31.36 o 
   8   0   6     1027.41     1051.52     35.61 o 
  10   0   6     2868.80     2949.34     53.65 o 
  12   0   6     1251.39     1224.49     43.42 o 
  14   0   6      564.09      588.28     39.74 o 
 -16   1   6        7.19       21.52     23.33 o 
 -15   1   6      518.72      511.70     26.55 o 
 -14   1   6      692.17      689.23     26.28 o 
 -13   1   6       81.73       86.96     21.81 o 
 -12   1   6     3256.78     3253.59     38.85 o 
 -11   1   6      477.68      469.16     22.01 o 
 -10   1   6     1156.90     1109.28     25.55 o 
  -9   1   6      372.54      358.23     18.92 o 
  -8   1   6       16.69        6.37     16.50 o 
  -7   1   6     4736.06     4719.35    152.85 o 
  -6   1   6     3719.27     4000.58     31.61 o 
  -5   1   6     5332.00     5627.74     50.36 o 
  -4   1   6    18904.50    19517.77    179.07 o 
  -3   1   6     1285.60     1489.92      8.55 o 
  -2   1   6    16461.30    16434.95    133.56 o 
  -1   1   6     1438.45     1404.06     17.75 o 
   0   1   6      976.69      937.37     30.09 o 
   1   1   6     7366.60     7544.85     45.48 o 
   2   1   6     2866.72     2906.97     18.68 o 
   3   1   6    15037.27    15520.11    140.45 o 
   4   1   6      840.31      771.21     11.38 o 
   5   1   6      358.85      336.07     10.27 o 
   6   1   6     2239.28     2015.60     20.97 o 
   7   1   6      104.26       88.49     13.70 o 
   8   1   6     8419.72     8407.15     51.60 o 
   9   1   6      359.48      399.39     30.79 o 
  10   1   6      170.31      193.37     22.54 o 
  11   1   6     1148.50     1100.60     27.65 o 
  12   1   6      201.82      152.94     22.95 o 
  13   1   6      293.94      290.71     25.81 o 
  14   1   6      288.17      289.38     25.42 o 
  15   1   6       33.03       28.53     25.22 o 
 -16   2   6      109.04       94.07     22.95 o 
 -15   2   6      342.30      374.23     26.67 o 
 -14   2   6      176.52      192.29     21.77 o 
 -13   2   6     2145.48     2152.75     45.49 o 
 -12   2   6       40.80       39.16     20.14 o 
 -11   2   6     7104.98     7064.95     70.68 o 
 -10   2   6      425.83      439.25     20.90 o 
  -9   2   6       55.80       54.34     17.63 o 
  -8   2   6      319.52      296.58     18.48 o 
  -7   2   6        3.33        3.15     15.13 o 
  -6   2   6     1869.82     1944.19     24.03 o 
  -5   2   6     2918.99     2966.37     26.35 o 
  -4   2   6      306.66      343.46      8.71 o 
  -3   2   6    25291.75    25137.59    231.87 o 
  -2   2   6      816.48      833.98      7.38 o 
  -1   2   6     7603.08     7444.23     33.49 o 
   0   2   6      632.61      594.08      9.03 o 
   1   2   6     1718.54     1740.26     28.68 o 
   2   2   6      427.11      430.43     10.58 o 
   3   2   6     2540.18     2440.92     18.27 o 
   4   2   6      265.04      250.48      9.61 o 
   5   2   6     2241.87     1929.84     26.19 o 
   6   2   6      122.67      118.92     12.81 o 
   7   2   6     8724.74     8740.18     40.58 o 
   8   2   6      139.33      125.70     15.03 o 
   9   2   6     3370.71     3459.82     38.07 o 
  10   2   6     2769.32     2716.81     49.07 o 
  11   2   6       13.98        8.65     19.93 o 
  12   2   6        5.23        2.97     23.04 o 
  13   2   6      169.52      167.41     24.56 o 
  14   2   6      132.02      122.45     19.86 o 
  15   2   6     1352.24     1437.22     35.35 o 
 -16   3   6      163.44      169.58     26.18 o 
 -15   3   6     1384.33     1295.20     32.67 o 
 -14   3   6       65.92       72.49     22.85 o 
 -13   3   6      278.17      302.71     22.76 o 
 -12   3   6      904.37      817.08     25.01 o 
 -11   3   6      397.42      415.38     22.72 o 
 -10   3   6      217.24      245.50     19.39 o 
  -9   3   6     4906.73     4734.63     43.34 o 
  -8   3   6        3.29       12.30     16.57 o 
  -7   3   6     3198.27     3008.17     29.98 o 
  -6   3   6     3132.58     3448.88     75.84 o 
  -5   3   6    10367.88    11171.22     94.33 o 
  -4   3   6      839.92      728.17     16.58 o 
  -3   3   6     1350.54     1441.54     12.70 o 
  -2   3   6      622.24      579.50      8.34 o 
  -1   3   6     3983.13     3788.40     20.82 o 
   0   3   6      136.21      143.98      7.48 o 
   1   3   6     8156.29     8036.82     32.91 o 
   2   3   6       78.48       53.02      7.92 o 
   3   3   6     8778.11     8571.07     50.82 o 
   4   3   6      296.61      337.90     10.17 o 
   5   3   6     1269.30     1255.34     16.74 o 
   6   3   6     1832.58     1660.80     19.79 o 
   7   3   6      752.91      785.48     17.81 o 
   8   3   6       58.77       75.97     14.25 o 
   9   3   6     2711.27     2547.92     71.95 o 
  10   3   6      931.17      936.60     28.50 o 
  11   3   6     1227.91     1198.41     61.31 o 
  12   3   6      242.09      248.84     24.51 o 
  13   3   6     1537.66     1524.48     27.09 o 
  14   3   6      404.37      395.70     21.43 o 
  15   3   6      301.48      288.56     27.93 o 
 -16   4   6      830.93      797.86     58.31 o 
 -15   4   6      156.89      170.27     24.62 o 
 -14   4   6      113.32      107.88     21.50 o 
 -13   4   6      920.11      922.55     28.20 o 
 -12   4   6       14.79        8.51     20.28 o 
 -11   4   6     2870.04     2936.95     36.28 o 
 -10   4   6     3189.88     3048.89     34.56 o 
  -9   4   6        1.49        4.37     16.56 o 
  -8   4   6     5406.11     5097.44     43.82 o 
  -7   4   6      239.72      251.87     16.75 o 
  -6   4   6     7489.58     7662.97    238.49 o 
  -5   4   6    19177.26    18988.87    235.09 o 
  -4   4   6    14055.59    14952.64     74.43 o 
  -3   4   6     6350.20     6682.60     49.72 o 
  -2   4   6      732.19      719.07     10.64 o 
  -1   4   6     2675.86     2769.51     17.93 o 
   0   4   6      338.62      243.64      7.61 o 
   1   4   6      854.23      969.56     10.32 o 
   2   4   6    22768.51    23238.92    159.31 o 
   3   4   6      634.34      646.85     10.99 o 
   4   4   6     5271.60     5152.72     41.13 o 
   5   4   6     3122.43     2835.25     27.07 o 
   6   4   6       31.84       29.04     12.01 o 
   7   4   6     1237.99     1126.65     19.59 o 
   8   4   6       34.40       46.16     18.51 o 
   9   4   6        2.69       14.68     15.52 o 
  10   4   6     2065.19     1926.92     31.69 o 
  11   4   6      121.06      118.66     21.31 o 
  12   4   6     2908.63     2753.24     56.45 o 
  13   4   6        5.45        1.77     19.30 o 
  14   4   6      147.41      206.20     21.25 o 
  15   4   6      346.47      353.29     33.21 o 
 -16   5   6      160.23      153.86     41.40 o 
 -15   5   6       34.64       33.73     21.99 o 
 -14   5   6      814.65      836.66     42.35 o 
 -13   5   6      136.51      144.73     19.95 o 
 -12   5   6     2868.17     2733.59     36.03 o 
 -11   5   6       67.82       84.44     18.99 o 
 -10   5   6     4117.18     4132.22     75.74 o 
  -9   5   6      415.96      414.01     19.86 o 
  -8   5   6      225.08      224.93     17.06 o 
  -7   5   6      374.36      333.87     17.08 o 
  -6   5   6     4836.46     4706.48     33.68 o 
  -5   5   6      677.46      687.51     17.11 o 
  -4   5   6    17041.05    17190.39    127.23 o 
  -3   5   6      665.39      758.58      7.95 o 
  -2   5   6    16149.17    16221.67    162.43 o 
  -1   5   6      110.10      130.78      5.44 o 
   0   5   6     2842.56     2968.33     20.74 o 
   1   5   6       23.11       26.91      7.13 o 
   2   5   6     1625.06     1814.22     18.91 o 
   3   5   6     1823.23     1946.15     22.86 o 
   4   5   6     3568.49     3767.52    102.47 o 
   5   5   6     2096.92     2137.19     20.73 o 
   6   5   6     2850.90     2725.69     24.17 o 
   7   5   6      107.57      103.93     13.31 o 
   8   5   6     1480.36     1501.58     21.57 o 
   9   5   6     1877.25     1845.70     33.60 o 
  10   5   6     1649.29     1620.78     68.37 o 
  11   5   6      262.65      269.56     21.98 o 
  12   5   6      167.06      177.45     35.55 o 
  13   5   6        1.49      -10.23     17.42 o 
  14   5   6     1877.98     1898.49     30.48 o 
  15   5   6        1.10       14.44     40.80 o 
 -15   6   6      155.65      196.54     39.68 o 
 -14   6   6      150.95      146.85     20.90 o 
 -13   6   6       76.03       80.99     20.62 o 
 -12   6   6      162.68      193.70     20.69 o 
 -11   6   6      467.54      453.64     21.54 o 
 -10   6   6     2513.95     2492.03     31.95 o 
  -9   6   6      590.36      583.21     25.74 o 
  -8   6   6     1596.04     1619.39     47.28 o 
  -7   6   6       65.55      103.33     14.81 o 
  -6   6   6     4672.27     4865.46     52.73 o 
  -5   6   6     1318.98     1267.81     19.97 o 
  -4   6   6     1263.60     1223.87     12.07 o 
  -3   6   6    12046.87    12388.53     73.71 o 
  -2   6   6       44.57       32.64      3.63 o 
  -1   6   6       31.13        6.89      4.40 o 
   0   6   6      938.07      810.92     10.20 o 
   1   6   6     1939.69     1920.87     15.76 o 
   2   6   6     5972.97     6022.88     26.21 o 
   3   6   6      721.64      659.11     27.94 o 
   4   6   6     2822.11     2821.45     25.77 o 
   5   6   6     3042.53     2900.77     28.26 o 
   6   6   6      427.44      442.36     14.37 o 
   7   6   6      799.15      836.31     18.32 o 
   8   6   6      886.15      913.78     20.77 o 
   9   6   6     1074.52     1113.33     21.47 o 
  10   6   6     1150.05     1140.15     22.14 o 
  11   6   6      266.72      272.86     33.91 o 
  12   6   6     1130.23     1013.49     43.34 o 
  13   6   6      471.40      472.15     21.57 o 
  14   6   6      486.95      537.49     45.15 o 
  15   6   6      469.68      524.20     42.10 o 
 -15   7   6      350.64      375.43     41.86 o 
 -14   7   6      208.14      207.70     36.00 o 
 -13   7   6        4.33       10.05     20.12 o 
 -12   7   6      283.34      318.00     22.08 o 
 -11   7   6       90.94      105.57     18.84 o 
 -10   7   6      204.57      206.97     35.47 o 
  -9   7   6     3180.87     3070.30     32.91 o 
  -8   7   6      398.88      393.71     17.44 o 
  -7   7   6     6479.06     6515.94     55.35 o 
  -6   7   6       76.60       89.58     13.70 o 
  -5   7   6     6730.64     6472.15     90.46 o 
  -4   7   6     1688.47     1800.88     24.04 o 
  -3   7   6      524.01      552.37     10.83 o 
  -2   7   6        1.77       38.93      7.33 o 
  -1   7   6     3945.67     3874.51     17.70 o 
   0   7   6     4560.81     4780.07     19.72 o 
   1   7   6    20150.78    18810.40    301.48 o 
   2   7   6       47.49       60.45     10.56 o 
   3   7   6    17716.12    17481.70    210.14 o 
   4   7   6      299.08      338.17     12.13 o 
   5   7   6     1648.21     1608.13     45.10 o 
   6   7   6      318.68      319.64     14.01 o 
   7   7   6       44.39       34.15     13.28 o 
   8   7   6      338.21      301.82     16.13 o 
   9   7   6      937.87     1023.24     21.22 o 
  10   7   6       10.27       15.44     16.62 o 
  11   7   6     3919.63     3859.48     64.01 o 
  12   7   6       19.70       34.96     27.95 o 
  13   7   6      717.67      751.95     33.19 o 
  14   7   6       62.43       52.39     27.94 o 
  15   7   6      249.87      273.69     44.48 o 
 -15   8   6      291.14      290.09     38.76 o 
 -14   8   6      184.57      209.35     37.71 o 
 -13   8   6     1301.90     1379.95     49.57 o 
 -12   8   6        8.67       25.63     18.50 o 
 -11   8   6      665.89      730.54     23.37 o 
 -10   8   6      171.51      168.23     18.39 o 
  -9   8   6     3339.29     3372.62     37.74 o 
  -8   8   6     1387.19     1327.36     23.37 o 
  -7   8   6      619.30      627.21     18.46 o 
  -6   8   6     3811.03     3786.53     26.33 o 
  -5   8   6     4802.02     4828.93     29.66 o 
  -4   8   6       90.04       77.78     10.40 o 
  -3   8   6     6761.59     6535.25     72.70 o 
  -2   8   6      551.58      548.41     13.57 o 
  -1   8   6     4203.82     4420.56     46.58 o 
   0   8   6     1637.97     1439.88     21.28 o 
   1   8   6      218.46      221.96      9.28 o 
   2   8   6      644.23      678.35     14.39 o 
   3   8   6     1592.93     1528.91     19.17 o 
   4   8   6      844.32     1005.65     15.93 o 
   5   8   6     4570.24     4668.62     28.57 o 
   6   8   6       70.54       88.85     13.92 o 
   7   8   6     3036.82     3094.77     26.68 o 
   8   8   6       41.63       64.70     14.35 o 
   9   8   6     1629.19     1658.10     33.15 o 
  10   8   6       28.33       45.72     21.21 o 
  11   8   6      211.29      223.31     33.32 o 
  12   8   6      475.87      515.44     36.53 o 
  13   8   6       67.31      122.33     35.45 o 
  14   8   6      383.89      425.84     29.62 o 
  15   8   6      581.39      698.22     47.76 o 
 -15   9   6      196.37      188.46     38.06 o 
 -14   9   6      350.48      370.03     40.79 o 
 -13   9   6       67.27       72.53     35.08 o 
 -12   9   6     1869.52     1871.30     51.99 o 
 -11   9   6      152.03      145.05     34.53 o 
 -10   9   6     3845.36     3854.26     36.73 o 
  -9   9   6       21.19       31.11     16.18 o 
  -8   9   6      425.07      448.34     22.41 o 
  -7   9   6      765.86      787.97     18.92 o 
  -6   9   6     1473.79     1476.45     29.82 o 
  -5   9   6      493.80      562.86     13.86 o 
  -4   9   6     8795.07     8627.34     71.03 o 
  -3   9   6       39.07       55.95      9.22 o 
  -2   9   6     6742.73     6641.60     56.01 o 
  -1   9   6      642.05      604.32      9.41 o 
   0   9   6      262.05      196.55      7.59 o 
   1   9   6     2477.36     2441.80     17.17 o 
   2   9   6      144.45      117.19      8.90 o 
   3   9   6     1737.00     1658.82     17.17 o 
   4   9   6     1902.83     1845.30     36.94 o 
   5   9   6     1895.78     1819.52     24.94 o 
   6   9   6      956.26      948.57     20.90 o 
   7   9   6      163.75      157.50     13.92 o 
   8   9   6      461.55      488.11     16.58 o 
   9   9   6      311.43      375.74     23.17 o 
  10   9   6      970.79      925.66     27.18 o 
  11   9   6       53.63       44.43     20.81 o 
  12   9   6        8.19       23.23     23.70 o 
  13   9   6      202.08      188.39     24.31 o 
  14   9   6      631.64      665.86     31.98 o 
 -14  10   6      118.09       89.08     36.23 o 
 -13  10   6        1.91        5.70     35.96 o 
 -12  10   6       25.09       24.70     34.59 o 
 -11  10   6      407.91      379.21     38.54 o 
 -10  10   6     1863.04     1828.52     45.82 o 
  -9  10   6        5.86       -2.95     15.29 o 
  -8  10   6     5454.99     5357.61    126.64 o 
  -7  10   6      547.07      538.22     26.54 o 
  -6  10   6     7068.56     7167.46     40.36 o 
  -5  10   6      403.26      440.44     14.35 o 
  -4  10   6     5194.95     5089.25     45.16 o 
  -3  10   6      318.52      323.09      8.48 o 
  -2  10   6      797.55      701.89     14.67 o 
  -1  10   6      233.91      210.73      7.31 o 
   0  10   6     3216.29     3150.17     48.57 o 
   1  10   6      854.07      944.03     11.14 o 
   2  10   6     8471.65     8151.49     67.78 o 
   3  10   6       27.12       17.85      9.69 o 
   4  10   6     3411.86     3342.65     24.08 o 
   5  10   6      318.43      346.37     14.26 o 
   6  10   6      607.16      568.73     16.11 o 
   7  10   6       79.27       53.82     12.69 o 
   8  10   6       17.86       36.60     18.39 o 
   9  10   6      257.55      224.83     22.33 o 
  10  10   6     1716.86     1759.01     32.71 o 
  11  10   6      221.58      249.46     22.79 o 
  12  10   6     2321.23     2328.83     40.27 o 
  13  10   6      140.94      139.89     24.58 o 
  14  10   6      281.87      279.66     30.16 o 
 -14  11   6      294.39      278.39     36.30 o 
 -13  11   6       96.61      119.57     37.07 o 
 -12  11   6      926.69      933.77     45.63 o 
 -11  11   6      410.28      327.63     36.61 o 
 -10  11   6     1242.96     1242.91     42.45 o 
  -9  11   6     1012.61     1026.96     38.52 o 
  -8  11   6      205.17      203.34     27.21 o 
  -7  11   6     1137.03     1166.45     22.68 o 
  -6  11   6     1218.84     1226.50     22.05 o 
  -5  11   6     4642.25     4599.55     28.95 o 
  -4  11   6     1469.57     1492.09     18.53 o 
  -3  11   6      967.21      887.20     10.09 o 
  -2  11   6     2664.87     2704.35     43.55 o 
  -1  11   6     2953.81     2866.10     47.94 o 
   0  11   6     3225.79     3182.54     40.46 o 
   1  11   6     1789.77     1737.52     15.94 o 
   2  11   6      450.11      498.96     10.79 o 
   3  11   6     5812.49     5865.28     28.81 o 
   4  11   6       22.48       33.69     11.27 o 
   5  11   6      217.11      237.51     13.61 o 
   6  11   6      362.63      384.58     22.33 o 
   7  11   6       23.99       32.73     18.78 o 
   8  11   6     1140.17     1142.83     27.49 o 
   9  11   6      411.16      477.62     24.26 o 
  10  11   6      505.45      463.32     23.91 o 
  11  11   6     1741.50     1886.10     50.16 o 
  12  11   6       22.35       44.83     22.59 o 
  13  11   6      432.21      466.43     30.00 o 
  14  11   6      211.90      227.63     28.86 o 
 -14  12   6       29.80        0.63     34.94 o 
 -13  12   6      682.67      652.68     39.90 o 
 -12  12   6       23.91       25.20     31.50 o 
 -11  12   6     3011.29     2904.74     57.89 o 
 -10  12   6       63.34       71.84     33.22 o 
  -9  12   6      405.14      385.88     32.58 o 
  -8  12   6      723.45      710.12     22.08 o 
  -7  12   6       50.21       67.28     16.66 o 
  -6  12   6       44.60       31.46     13.42 o 
  -5  12   6      783.28      811.60     16.96 o 
  -4  12   6      273.84      304.01     12.17 o 
  -3  12   6     7570.84     7519.84     54.98 o 
  -2  12   6      650.28      643.74     13.80 o 
  -1  12   6     4777.15     4519.20     49.24 o 
   0  12   6       11.27       18.09      9.75 o 
   1  12   6      854.27      838.16     17.32 o 
   2  12   6        1.29       -1.26      7.25 o 
   3  12   6      365.35      369.58     19.87 o 
   4  12   6       61.87       86.95     18.88 o 
   5  12   6     2468.66     2494.09     69.03 o 
   6  12   6       20.76       21.30     19.85 o 
   7  12   6     1752.26     1823.14     32.12 o 
   8  12   6        0.42       21.22     17.03 o 
   9  12   6     1598.44     1621.98     31.25 o 
  10  12   6        3.36        2.69     19.36 o 
  11  12   6      133.50      160.74     19.95 o 
  12  12   6        9.46       10.80     24.39 o 
  13  12   6      491.29      495.15     31.09 o 
 -13  13   6       23.25       28.22     35.82 o 
 -12  13   6      251.77      272.18     37.46 o 
 -11  13   6        9.66       -7.17     32.99 o 
 -10  13   6      547.20      488.05     34.90 o 
  -9  13   6     1043.26     1036.69     41.03 o 
  -8  13   6       17.12       29.81     17.51 o 
  -7  13   6     1386.69     1413.44     33.20 o 
  -6  13   6       34.11       45.84     14.42 o 
  -5  13   6     3084.53     2989.93     27.90 o 
  -4  13   6      478.89      457.68     13.27 o 
  -3  13   6      811.20      769.45     14.02 o 
  -2  13   6     2958.79     2882.47     21.19 o 
  -1  13   6      765.69      774.27     13.99 o 
   0  13   6      146.25      168.16     10.57 o 
   1  13   6     4227.32     4095.64     29.03 o 
   2  13   6      420.41      376.53     19.38 o 
   3  13   6     3011.47     2852.20     58.79 o 
   4  13   6      440.79      435.87     20.50 o 
   5  13   6     2037.30     1993.23     31.39 o 
   6  13   6      846.60      870.84     25.49 o 
   7  13   6      123.93      132.35     17.38 o 
   8  13   6      371.77      394.28     20.21 o 
   9  13   6      680.24      732.76     25.80 o 
  10  13   6      175.85      233.18     27.40 o 
  11  13   6     1958.69     2075.98     57.29 o 
  12  13   6       54.37       60.98     19.95 o 
  13  13   6      871.32      842.64     32.78 o 
 -13  14   6       21.24       32.34     36.67 o 
 -12  14   6       36.52       24.95     33.99 o 
 -11  14   6       63.40       61.78     29.91 o 
 -10  14   6      528.20      503.84     38.31 o 
  -9  14   6      135.45      124.19     28.86 o 
  -8  14   6      999.45     1064.90     38.97 o 
  -7  14   6      582.17      540.61     18.19 o 
  -6  14   6     3474.37     3374.12     28.82 o 
  -5  14   6      398.75      440.39     14.16 o 
  -4  14   6     1784.52     1688.63     18.34 o 
  -3  14   6      189.83      194.62     11.86 o 
  -2  14   6      195.07      189.74     11.91 o 
  -1  14   6     1587.62     1625.28     17.19 o 
   0  14   6     4732.45     4652.78     24.96 o 
   1  14   6     1413.52     1477.56     39.45 o 
   2  14   6     1848.29     1889.05     28.45 o 
   3  14   6      359.07      376.20     20.90 o 
   4  14   6     2826.36     2839.67     46.16 o 
   5  14   6        0.39        4.20     19.04 o 
   6  14   6     1152.61     1123.58     27.53 o 
   7  14   6     1127.37     1094.18     31.43 o 
   8  14   6      263.10      305.09     18.61 o 
   9  14   6      530.47      530.92     24.14 o 
  10  14   6     1568.82     1631.72     27.55 o 
  11  14   6      200.81      213.15     20.08 o 
  12  14   6      739.64      866.80     34.72 o 
 -12  15   6     1312.92     1304.52     49.85 o 
 -11  15   6      157.87      158.37     36.24 o 
 -10  15   6      164.75      178.57     29.73 o 
  -9  15   6        3.02        7.17     29.33 o 
  -8  15   6      278.34      286.63     22.68 o 
  -7  15   6      336.06      345.95     17.90 o 
  -6  15   6     1659.97     1714.32     23.91 o 
  -5  15   6     1347.48     1290.59     17.96 o 
  -4  15   6     5187.18     5129.73     28.36 o 
  -3  15   6       74.81       88.44     11.65 o 
  -2  15   6     4068.38     3936.40     36.33 o 
  -1  15   6      217.43      231.23     11.86 o 
   0  15   6     2242.55     2133.63     49.24 o 
   1  15   6      349.12      398.18     16.78 o 
   2  15   6      568.16      527.15     20.71 o 
   3  15   6      262.30      289.99     19.37 o 
   4  15   6       21.88       27.61     18.23 o 
   5  15   6       15.26        6.86     18.95 o 
   6  15   6     1719.10     1808.90     31.74 o 
   7  15   6        6.69        6.39     15.69 o 
   8  15   6     1806.26     1845.10     27.50 o 
   9  15   6       28.31       51.45     18.22 o 
  10  15   6      180.62      182.04     19.50 o 
  11  15   6      291.91      374.44     22.40 o 
  12  15   6       10.86       20.55     20.19 o 
 -12  16   6        3.76       13.43     30.88 o 
 -11  16   6      358.77      383.96     36.78 o 
 -10  16   6       73.47      114.69     32.82 o 
  -9  16   6      254.16      230.77     33.63 o 
  -8  16   6     1887.27     1866.42     33.88 o 
  -7  16   6        2.87       11.45     16.26 o 
  -6  16   6      544.56      525.83     16.89 o 
  -5  16   6     1201.07     1156.18     17.69 o 
  -4  16   6      274.97      255.67     13.02 o 
  -3  16   6     1347.10     1331.45     17.19 o 
  -2  16   6       15.61       21.13     10.29 o 
  -1  16   6     2852.23     2811.18     22.20 o 
   0  16   6     2392.87     2241.25     24.91 o 
   1  16   6      602.25      534.99     17.50 o 
   2  16   6      454.09      433.33     20.49 o 
   3  16   6     1324.74     1439.23     74.97 o 
   4  16   6     1248.77     1216.93     55.70 o 
   5  16   6      469.61      542.83     36.83 o 
   6  16   6        4.21        2.50     18.88 o 
   7  16   6      503.59      527.21     24.11 o 
   8  16   6      408.61      412.65     20.01 o 
   9  16   6      467.05      543.93     19.61 o 
  10  16   6      155.64      156.37     19.67 o 
  11  16   6       41.97       40.97     19.52 o 
 -11  17   6      320.83      272.46     33.44 o 
 -10  17   6       52.25       92.16     34.20 o 
  -9  17   6      501.99      581.14     27.73 o 
  -8  17   6       90.81       70.96     23.29 o 
  -7  17   6     3171.74     3234.27     40.80 o 
  -6  17   6       88.02       95.18     13.88 o 
  -5  17   6     1843.74     1784.32     20.63 o 
  -4  17   6       40.33       39.33     11.78 o 
  -3  17   6      287.61      272.16     12.55 o 
  -2  17   6      262.59      249.06     11.69 o 
  -1  17   6      529.94      583.13     18.07 o 
   0  17   6        0.33        3.03     15.00 o 
   1  17   6     4375.27     4466.77     33.27 o 
   2  17   6       82.12       82.62     18.38 o 
   3  17   6     1993.88     2051.28     81.09 o 
   4  17   6      475.21      464.52     22.07 o 
   5  17   6      317.71      332.58     27.26 o 
   6  17   6        0.22        9.62     20.27 o 
   7  17   6      120.08      139.99     17.96 o 
   8  17   6       28.50       18.52     15.44 o 
   9  17   6      861.39      956.21     21.55 o 
  10  17   6        3.64        9.49     18.66 o 
  11  17   6      595.75      643.49     23.59 o 
 -11  18   6      384.73      439.07     39.45 o 
 -10  18   6       97.23      150.86     26.30 o 
  -9  18   6      245.33      291.31     24.28 o 
  -8  18   6     1197.48     1142.32     30.46 o 
  -7  18   6       11.59       15.33     16.35 o 
  -6  18   6      481.50      486.10     16.02 o 
  -5  18   6     1335.69     1315.30     20.94 o 
  -4  18   6      510.20      476.49     14.77 o 
  -3  18   6     1713.60     1759.46     22.83 o 
  -2  18   6        0.43       -6.84     12.97 o 
  -1  18   6     1563.99     1521.18     23.03 o 
   0  18   6      616.56      690.23     19.18 o 
   1  18   6      284.41      255.91     19.76 o 
   2  18   6     1275.24     1313.50     27.16 o 
   3  18   6       14.20       45.10     18.24 o 
   4  18   6      170.56      232.68     29.14 o 
   5  18   6     1101.29     1066.56     47.30 o 
   6  18   6       71.03       77.41     39.45 o 
   7  18   6      434.24      493.68     22.50 o 
   8  18   6       30.07       39.61     20.10 o 
   9  18   6      836.89      764.93     24.73 o 
  10  18   6      536.63      675.23     29.86 o 
 -10  19   6      798.45      837.66     31.33 o 
  -9  19   6      161.78      153.64     25.66 o 
  -8  19   6      125.00      140.20     24.39 o 
  -7  19   6      155.90      170.50     22.19 o 
  -6  19   6      907.62      969.67     22.69 o 
  -5  19   6       10.07       11.55     15.63 o 
  -4  19   6     2155.12     2143.52     33.94 o 
  -3  19   6       48.78       55.04     17.91 o 
  -2  19   6      542.46      556.04     20.84 o 
  -1  19   6       22.34        8.39     27.01 o 
   0  19   6     1789.83     1724.93     50.44 o 
   1  19   6      769.04      691.23     39.50 o 
   2  19   6      163.64      234.10     35.53 o 
   3  19   6      199.12      216.86     38.69 o 
   4  19   6      744.07      750.49     47.85 o 
   5  19   6        6.52        6.62     42.34 o 
   6  19   6      656.15      809.22     30.80 o 
   7  19   6       17.93       17.76     19.49 o 
   8  19   6      996.76      960.04     26.28 o 
   9  19   6       69.37       80.54     21.48 o 
  -9  20   6       25.43       34.62     24.75 o 
  -8  20   6     2006.29     1969.41     36.81 o 
  -7  20   6        3.69       22.93     22.14 o 
  -6  20   6     1779.36     1893.88     50.06 o 
  -5  20   6      214.69      241.29     22.16 o 
  -4  20   6       21.59       26.93     21.00 o 
  -3  20   6      444.12      448.23     20.69 o 
  -2  20   6       20.38       28.40     18.01 o 
  -1  20   6      104.13       99.95     20.01 o 
   0  20   6     1781.93     1900.14     35.84 o 
   1  20   6      170.01      150.91     40.24 o 
   2  20   6     2125.08     2084.21     53.37 o 
   3  20   6      201.40      243.31     38.52 o 
   4  20   6      644.23      662.23     49.08 o 
   5  20   6      643.88      793.30     51.22 o 
   6  20   6       47.99       33.15     22.95 o 
   7  20   6        8.92       26.16     19.97 o 
   8  20   6      124.19      165.84     21.87 o 
  -8  21   6       16.88       36.99     35.44 o 
  -7  21   6     1391.28     1470.07     48.76 o 
  -6  21   6      327.52      325.27     38.53 o 
  -5  21   6      373.23      330.30     25.50 o 
  -4  21   6      619.36      628.96     23.21 o 
  -3  21   6        0.41      -10.47     18.70 o 
  -2  21   6     1212.01     1205.66     25.79 o 
  -1  21   6      641.79      699.26     22.25 o 
   0  21   6      353.99      370.28     38.23 o 
   1  21   6     1256.19     1327.58     50.52 o 
   2  21   6      190.03      236.87     42.97 o 
   3  21   6     1137.48     1179.11     47.50 o 
   4  21   6       24.46       16.82     44.27 o 
   5  21   6      232.61      240.35     46.79 o 
   6  21   6      159.06      124.44     40.14 o 
   7  21   6       64.00       96.86     26.33 o 
  -7  22   6       87.99       77.96     37.15 o 
  -6  22   6        0.57        6.22     32.35 o 
  -5  22   6     1577.01     1549.05     48.79 o 
  -4  22   6        6.42       11.10     19.87 o 
  -3  22   6     1240.30     1221.05     27.90 o 
  -2  22   6       33.46       26.94     19.89 o 
  -1  22   6     1083.70     1111.17     26.59 o 
   0  22   6       63.09       60.20     24.01 o 
   1  22   6        0.32        8.81     40.23 o 
   2  22   6        4.74        6.95     40.18 o 
   3  22   6      125.68      157.66     43.13 o 
   4  22   6       22.15        7.67     43.97 o 
   5  22   6      683.34      644.62     53.20 o 
   6  22   6        0.22       -7.74     42.50 o 
  -5  23   6      311.66      335.96     29.63 o 
  -4  23   6      340.91      316.62     22.65 o 
  -3  23   6      199.05      191.35     21.96 o 
  -2  23   6      203.22      256.63     22.21 o 
  -1  23   6       11.94        6.58     21.44 o 
   0  23   6       71.52       81.54     28.50 o 
   1  23   6      895.42      819.91     47.88 o 
   2  23   6        1.69       24.18     39.39 o 
   3  23   6      631.94      644.59     53.35 o 
   4  23   6      333.91      347.40     43.76 o 
  -2  24   6       26.30       30.40     20.80 o 
  -1  24   6       43.05       34.90     20.52 o 
   0  24   6      282.98      330.18     29.83 o 
   1  24   6       15.27       10.87     45.97 o 
   2  24   6      796.04      826.14     53.79 o 
 -15   0   7     1239.69     1193.83     44.33 o 
 -13   0   7     4158.67     4162.26     64.26 o 
 -11   0   7     4205.04     4205.71     59.65 o 
  -9   0   7     6532.91     6438.79     65.15 o 
  -7   0   7      411.44      502.69     27.46 o 
  -5   0   7     6119.28     6324.79    103.46 o 
  -3   0   7     2982.24     2375.30     24.92 o 
  -1   0   7    18165.44    18762.75    363.99 o 
   1   0   7     7770.73     8262.62     53.18 o 
   3   0   7       54.40       59.80     12.24 o 
   5   0   7    14646.03    14950.14     99.26 o 
   7   0   7    12272.81    12173.46    166.92 o 
   9   0   7     8441.19     8280.57     78.77 o 
  11   0   7      617.55      651.87     38.79 o 
  13   0   7      724.19      685.01     38.64 o 
  15   0   7      648.42      610.37     41.35 o 
 -16   1   7       67.52       82.75     25.56 o 
 -15   1   7     1393.70     1323.61     32.48 o 
 -14   1   7      654.46      605.39     26.43 o 
 -13   1   7      466.70      449.38     42.28 o 
 -12   1   7     1856.38     1802.03     64.63 o 
 -11   1   7      575.12      592.80     23.83 o 
 -10   1   7     2301.76     2350.18     32.84 o 
  -9   1   7      662.15      685.91     22.02 o 
  -8   1   7      223.73      226.31     18.20 o 
  -7   1   7     4142.96     4100.16     34.91 o 
  -6   1   7        4.44        2.69     14.01 o 
  -5   1   7     2217.46     2120.15     23.94 o 
  -4   1   7     2297.54     2183.94     15.36 o 
  -3   1   7        0.71       11.71      4.75 o 
  -2   1   7     4295.31     4361.54     36.49 o 
  -1   1   7       61.72       63.05      9.34 o 
   0   1   7     1895.38     1995.84     32.98 o 
   1   1   7     8080.70     8062.40     37.25 o 
   2   1   7       19.45       24.21      9.68 o 
   3   1   7     7786.48     7665.91     31.67 o 
   4   1   7      223.56      219.16     10.20 o 
   5   1   7     1647.05     1707.44     16.89 o 
   6   1   7     4238.71     4245.63     45.17 o 
   7   1   7       92.31      107.94     14.44 o 
   8   1   7     2358.84     2330.61     26.19 o 
   9   1   7      364.13      413.01     41.82 o 
  10   1   7      521.00      584.07     50.80 o 
  11   1   7     3608.96     3578.57     43.44 o 
  12   1   7        1.74        2.54     22.22 o 
  13   1   7      788.80      761.07     28.05 o 
  14   1   7        3.31        8.65     16.62 o 
  15   1   7      235.99      278.05     46.21 o 
 -16   2   7     1838.75     1800.80     39.63 o 
 -15   2   7        5.32       10.76     21.69 o 
 -14   2   7      512.60      440.00     28.68 o 
 -13   2   7      216.65      202.01     22.33 o 
 -12   2   7       13.20       13.95     19.41 o 
 -11   2   7      960.98      973.23     27.41 o 
 -10   2   7      265.67      299.99     21.32 o 
  -9   2   7       83.40       91.98     18.69 o 
  -8   2   7     4822.05     4816.93     39.25 o 
  -7   2   7       75.02       42.36     16.28 o 
  -6   2   7     8750.47     8978.64     46.72 o 
  -5   2   7     3635.12     3682.75     25.29 o 
  -4   2   7     4884.25     5099.68     23.40 o 
  -3   2   7      521.69      540.95     10.77 o 
  -2   2   7     2295.42     2590.30     26.38 o 
  -1   2   7     1102.15      985.11     16.67 o 
   0   2   7     7843.23     7744.92     65.37 o 
   1   2   7     1231.73     1251.59     19.05 o 
   2   2   7    14996.56    14830.85     91.18 o 
   3   2   7     1331.86     1509.07     16.78 o 
   4   2   7     3688.14     3539.26     26.81 o 
   5   2   7       79.04       71.02     10.43 o 
   6   2   7      100.28       79.14     11.38 o 
   7   2   7      684.24      743.74     18.79 o 
   8   2   7        1.35       16.85     15.55 o 
   9   2   7      827.48      884.76     26.43 o 
  10   2   7     1246.70     1256.23     30.93 o 
  11   2   7       77.97       85.57     23.22 o 
  12   2   7     2073.12     2058.61     36.12 o 
  13   2   7      149.14      164.16     27.00 o 
  14   2   7     1318.38     1296.62     28.54 o 
  15   2   7       26.06       32.09     26.92 o 
 -15   3   7        6.51       23.87     25.02 o 
 -14   3   7     1189.15     1258.73     31.97 o 
 -13   3   7       44.31       54.52     20.55 o 
 -12   3   7     2876.73     2886.72     38.50 o 
 -11   3   7      470.85      443.38     22.88 o 
 -10   3   7     4670.96     4556.32     42.29 o 
  -9   3   7       59.92       51.39     18.25 o 
  -8   3   7     2489.69     2450.81     30.45 o 
  -7   3   7      734.71      722.88     20.82 o 
  -6   3   7     3956.35     3888.31     69.98 o 
  -5   3   7     2511.48     2741.37     17.13 o 
  -4   3   7    13604.66    13493.29     98.82 o 
  -3   3   7       25.18       34.37      6.41 o 
  -2   3   7    20455.71    20636.22    132.76 o 
  -1   3   7     3415.71     3659.30     17.24 o 
   0   3   7    12333.86    12820.45     62.96 o 
   1   3   7     1867.53     2058.20     27.41 o 
   2   3   7      220.53      243.04     13.08 o 
   3   3   7     2937.31     2972.13     25.21 o 
   4   3   7     5509.75     5526.68     37.75 o 
   5   3   7      287.02      304.99     11.92 o 
   6   3   7     5129.96     4897.02     46.81 o 
   7   3   7      339.71      357.00     16.30 o 
   8   3   7     3870.83     3927.56     40.58 o 
   9   3   7        1.50       33.82     15.97 o 
  10   3   7     1960.57     1905.67     32.95 o 
  11   3   7       44.46       47.29     20.10 o 
  12   3   7       33.86       23.16     21.90 o 
  13   3   7      167.20      180.62     31.58 o 
  14   3   7      301.40      336.57     22.52 o 
  15   3   7      297.53      331.75     22.74 o 
 -15   4   7      622.24      595.33     33.13 o 
 -14   4   7      465.90      465.96     25.84 o 
 -13   4   7     1779.85     1763.10     34.34 o 
 -12   4   7       46.22       20.66     20.33 o 
 -11   4   7     1493.96     1506.38     28.89 o 
 -10   4   7      399.20      445.37     21.67 o 
  -9   4   7     1089.07     1176.29     24.93 o 
  -8   4   7     1635.67     1651.61     26.66 o 
  -7   4   7        2.99       -2.70     16.06 o 
  -6   4   7     1150.72     1160.82     42.86 o 
  -5   4   7     1482.88     1216.94     20.73 o 
  -4   4   7     1068.06     1154.56     11.74 o 
  -3   4   7    13738.22    14018.66     98.97 o 
  -2   4   7       12.62       17.97      3.31 o 
  -1   4   7     4738.63     4619.85     39.02 o 
   0   4   7    10105.55    10736.57     43.81 o 
   1   4   7    10361.70    10625.93     82.46 o 
   2   4   7     1446.90     1576.22     13.91 o 
   3   4   7      616.94      592.54     12.86 o 
   4   4   7     1018.87      985.11     19.38 o 
   5   4   7     3646.44     3831.78     27.15 o 
   6   4   7       41.40       35.20     13.55 o 
   7   4   7     1756.31     1808.82     30.14 o 
   8   4   7      108.59      103.16     16.19 o 
   9   4   7     2655.94     2795.51     57.32 o 
  10   4   7     1067.62     1057.04     47.25 o 
  11   4   7       12.28        8.45     20.96 o 
  12   4   7      232.63      222.77     25.00 o 
  13   4   7        8.00       49.53     29.39 o 
  14   4   7      174.85      168.60     20.31 o 
  15   4   7      264.44      301.44     23.35 o 
 -15   5   7     1378.16     1336.51     33.88 o 
 -14   5   7       41.85       32.51     20.31 o 
 -13   5   7       69.20       90.50     20.53 o 
 -12   5   7      326.40      268.73     36.76 o 
 -11   5   7      467.92      490.08     23.06 o 
 -10   5   7      123.65      120.29     18.94 o 
  -9   5   7      980.01     1036.36     24.30 o 
  -8   5   7       95.17       87.65     18.36 o 
  -7   5   7     1680.11     1571.88     24.66 o 
  -6   5   7       30.49       29.95     15.07 o 
  -5   5   7     6530.17     6368.51     59.93 o 
  -4   5   7     1752.22     2098.90     15.37 o 
  -3   5   7       33.19       24.85      4.28 o 
  -2   5   7       79.12       85.40      7.25 o 
  -1   5   7     4037.88     4328.77     19.15 o 
   0   5   7     1219.24     1223.39     10.39 o 
   1   5   7    22402.77    22171.06    166.78 o 
   2   5   7      115.97      141.09      8.83 o 
   3   5   7    11314.28    11037.07     86.36 o 
   4   5   7      106.44      111.93     14.52 o 
   5   5   7     1734.20     1610.75     27.55 o 
   6   5   7      209.75      202.92     13.96 o 
   7   5   7        0.04       -8.19     13.90 o 
   8   5   7       91.78      110.74     15.92 o 
   9   5   7      978.29     1050.79     22.02 o 
  10   5   7        1.21       13.83     15.79 o 
  11   5   7     1512.05     1515.24     56.49 o 
  12   5   7       30.26       43.97     20.91 o 
  13   5   7     1439.37     1487.78     51.30 o 
  14   5   7       69.10      103.16     21.00 o 
  15   5   7      463.16      485.26     30.18 o 
 -15   6   7       62.47       77.81     32.84 o 
 -14   6   7      471.76      459.12     25.32 o 
 -13   6   7     2069.66     2060.13     68.15 o 
 -12   6   7        0.72        5.33     19.63 o 
 -11   6   7      505.51      559.08     22.69 o 
 -10   6   7      956.10      904.49     24.39 o 
  -9   6   7     1629.78     1708.46     37.59 o 
  -8   6   7      188.02      197.77     18.13 o 
  -7   6   7      341.23      279.60     17.25 o 
  -6   6   7      868.46      809.23     19.79 o 
  -5   6   7     2903.28     2775.18     15.67 o 
  -4   6   7     3269.32     3184.55     41.17 o 
  -3   6   7    14597.21    14670.28     91.10 o 
  -2   6   7      760.34      836.61      8.74 o 
  -1   6   7    11389.46    11354.28     43.32 o 
   0   6   7     4715.19     4777.68     17.67 o 
   1   6   7      721.76      704.45     14.91 o 
   2   6   7     2821.88     2787.36     24.23 o 
   3   6   7     1623.27     1736.30     22.09 o 
   4   6   7     1021.05      964.49     29.15 o 
   5   6   7     3773.74     3728.67     72.94 o 
   6   6   7       95.59      101.39     13.56 o 
   7   6   7      697.84      673.02     17.34 o 
   8   6   7       33.79       26.46     14.66 o 
   9   6   7     2065.55     2149.22     27.20 o 
  10   6   7     1700.64     1814.90     26.97 o 
  11   6   7      168.04      123.36     22.21 o 
  12   6   7      906.64      972.04     41.94 o 
  13   6   7       87.92       94.34     36.00 o 
  14   6   7      933.38      991.92     54.64 o 
  15   6   7      213.48      256.26     31.13 o 
 -15   7   7       62.56       39.95     35.95 o 
 -14   7   7      665.29      628.54     44.30 o 
 -13   7   7      145.93      139.20     21.38 o 
 -12   7   7     3489.92     3419.49     40.17 o 
 -11   7   7       63.38       62.93     18.85 o 
 -10   7   7     2504.46     2577.00     33.59 o 
  -9   7   7      167.78      128.18     18.75 o 
  -8   7   7      924.16      904.68     21.93 o 
  -7   7   7      307.50      308.33     18.56 o 
  -6   7   7       33.84       43.44      7.70 o 
  -5   7   7       74.42       79.24      8.77 o 
  -4   7   7     6569.69     6312.93     48.62 o 
  -3   7   7      196.30      182.82      7.31 o 
  -2   7   7    10919.47    10833.98     65.80 o 
  -1   7   7        4.47        2.14      7.43 o 
   0   7   7     4460.22     4238.09     20.31 o 
   1   7   7      604.73      578.88     14.38 o 
   2   7   7      204.14      195.37     12.76 o 
   3   7   7     4244.18     4461.35     31.24 o 
   4   7   7     4499.32     4414.78     27.62 o 
   5   7   7        2.57       11.88     13.08 o 
   6   7   7     1815.38     1774.45     30.37 o 
   7   7   7        6.68        6.88     14.28 o 
   8   7   7     1449.83     1634.24     37.32 o 
   9   7   7       87.17       81.49     15.63 o 
  10   7   7      712.48      739.57     20.59 o 
  11   7   7       37.20       37.07     20.51 o 
  12   7   7        0.30       17.97     33.23 o 
  13   7   7        0.61       -1.92     29.79 o 
  14   7   7      482.80      523.25     31.56 o 
 -15   8   7      108.50      113.32     40.29 o 
 -14   8   7      455.85      413.47     41.23 o 
 -13   8   7       27.64       61.75     32.91 o 
 -12   8   7        6.84       20.44     19.35 o 
 -11   8   7     1144.54     1102.80     35.22 o 
 -10   8   7     1010.45     1002.09     24.99 o 
  -9   8   7      491.66      480.64     27.67 o 
  -8   8   7     2388.33     2451.80     39.88 o 
  -7   8   7     1016.75      989.96     36.25 o 
  -6   8   7      528.52      535.29     20.61 o 
  -5   8   7      252.79      210.43     11.03 o 
  -4   8   7     3883.52     3836.34     28.12 o 
  -3   8   7     1018.75      997.08     11.20 o 
  -2   8   7       43.37       56.39      8.83 o 
  -1   8   7     4041.96     4083.17     25.83 o 
   0   8   7    10881.73    11041.19     72.00 o 
   1   8   7       84.34       89.83     12.01 o 
   2   8   7     3707.19     3454.25     26.29 o 
   3   8   7        0.69       12.97     11.05 o 
   4   8   7     5951.74     5698.80     31.02 o 
   5   8   7     1089.29     1114.33     18.35 o 
   6   8   7       64.44       69.41     13.15 o 
   7   8   7      705.75      752.73     18.16 o 
   8   8   7      559.16      579.25     18.18 o 
   9   8   7      361.47      419.97     18.21 o 
  10   8   7      608.28      671.74     20.02 o 
  11   8   7        8.13       15.64     20.60 o 
  12   8   7     1704.59     1808.46     53.12 o 
  13   8   7      470.43      545.49     39.28 o 
  14   8   7      611.96      536.84     30.37 o 
 -14   9   7      169.30      182.91     37.83 o 
 -13   9   7      145.37      178.05     33.54 o 
 -12   9   7     1343.68     1325.40     47.42 o 
 -11   9   7       72.60       67.58     34.18 o 
 -10   9   7     1366.31     1368.40     26.58 o 
  -9   9   7     4393.65     4317.13     59.13 o 
  -8   9   7      447.18      422.72     32.84 o 
  -7   9   7     1669.28     1708.22     41.32 o 
  -6   9   7      480.78      494.29     14.10 o 
  -5   9   7      114.75      145.58     11.66 o 
  -4   9   7      272.14      278.14     14.07 o 
  -3   9   7       46.14       63.61      7.69 o 
  -2   9   7     3677.10     3619.50     24.25 o 
  -1   9   7     2848.16     2854.81     21.84 o 
   0   9   7       14.77       27.45      9.02 o 
   1   9   7     3204.41     3092.29     23.43 o 
   2   9   7      454.02      459.84     12.77 o 
   3   9   7     7809.06     7498.25     55.69 o 
   4   9   7       31.65       30.79     11.99 o 
   5   9   7     3032.30     3066.59     25.74 o 
   6   9   7     2212.10     2102.98     20.95 o 
   7   9   7       11.62       10.67     13.93 o 
   8   9   7      332.64      312.76     17.00 o 
   9   9   7      932.45      981.12     38.91 o 
  10   9   7      476.25      471.01     23.85 o 
  11   9   7      896.98      990.46     29.70 o 
  12   9   7      150.06      131.84     35.95 o 
  13   9   7      868.16      906.39     32.86 o 
  14   9   7      150.57      133.04     29.26 o 
 -14  10   7       30.44       45.54     37.19 o 
 -13  10   7      707.06      776.30     42.33 o 
 -12  10   7        0.13        0.98     32.61 o 
 -11  10   7     4220.49     4326.16     69.57 o 
 -10  10   7       55.35       39.68     31.23 o 
  -9  10   7      947.57      992.34     23.13 o 
  -8  10   7      197.48      143.02     30.47 o 
  -7  10   7        0.36        8.63     26.09 o 
  -6  10   7       36.79       41.59     13.08 o 
  -5  10   7     1412.69     1441.79     18.27 o 
  -4  10   7        0.13       14.23     10.15 o 
  -3  10   7     7679.65     7386.70     25.34 o 
  -2  10   7      142.92      157.54      8.11 o 
  -1  10   7     2720.93     2715.92     15.17 o 
   0  10   7      157.21      149.36      8.69 o 
   1  10   7       15.86       10.69      8.07 o 
   2  10   7       71.02       60.34     14.17 o 
   3  10   7      249.36      232.65     12.13 o 
   4  10   7       96.26      103.11     12.25 o 
   5  10   7     2531.44     2562.53     24.22 o 
   6  10   7        2.07       19.60     14.27 o 
   7  10   7     4824.48     4925.00     46.55 o 
   8  10   7       45.06       44.15     15.35 o 
   9  10   7     2016.79     2042.37     40.42 o 
  10  10   7      192.13      171.16     21.63 o 
  11  10   7       43.53       54.40     21.76 o 
  12  10   7       53.60       82.61     35.98 o 
  13  10   7        1.02       -5.52     24.67 o 
  14  10   7       69.21       61.07     26.12 o 
 -14  11   7      331.69      336.77     43.52 o 
 -13  11   7       85.85       69.64     36.04 o 
 -12  11   7      472.28      535.80     42.00 o 
 -11  11   7       71.74       69.42     33.64 o 
 -10  11   7     1120.24     1149.09     44.65 o 
  -9  11   7     1539.94     1655.93     46.28 o 
  -8  11   7      815.33      867.26     37.17 o 
  -7  11   7     2103.96     2154.41     32.67 o 
  -6  11   7       14.41       15.41     12.81 o 
  -5  11   7      126.77      132.63     13.23 o 
  -4  11   7     5841.40     5830.13     43.60 o 
  -3  11   7       57.90       71.46      7.86 o 
  -2  11   7      694.81      653.18      9.90 o 
  -1  11   7     1221.33     1174.71     20.03 o 
   0  11   7     2314.45     2106.43     34.99 o 
   1  11   7      849.21      832.59     11.90 o 
   2  11   7      129.74      145.32     11.00 o 
   3  11   7     4412.74     4285.62     54.00 o 
   4  11   7     3338.14     3319.72     25.09 o 
   5  11   7     5990.56     5585.33     47.04 o 
   6  11   7      793.76      899.34     18.42 o 
   7  11   7      294.45      304.22     14.08 o 
   8  11   7     2430.78     2401.52     35.33 o 
   9  11   7      164.95      188.07     21.19 o 
  10  11   7      226.20      265.62     23.35 o 
  11  11   7      279.34      347.92     23.64 o 
  12  11   7       32.95       70.37     23.93 o 
  13  11   7      210.71      189.97     29.83 o 
 -13  12   7       10.68       -1.30     37.76 o 
 -12  12   7        2.03       15.55     34.98 o 
 -11  12   7       92.65       78.19     30.25 o 
 -10  12   7     1016.48      990.06     43.54 o 
  -9  12   7       83.24       74.81     31.67 o 
  -8  12   7     2810.97     2866.97     51.90 o 
  -7  12   7      928.32      962.17     25.99 o 
  -6  12   7     4841.24     4838.09     31.32 o 
  -5  12   7      129.24      133.50     13.67 o 
  -4  12   7       50.89       43.84     10.90 o 
  -3  12   7       40.23       47.23     10.85 o 
  -2  12   7      184.27      152.00     12.19 o 
  -1  12   7       27.76       33.50     11.21 o 
   0  12   7       50.66       31.68     14.02 o 
   1  12   7        1.37       -2.42     14.10 o 
   2  12   7     8751.91     8502.96     59.73 o 
   3  12   7     2894.45     2737.15     33.21 o 
   4  12   7     4592.54     4493.62     45.41 o 
   5  12   7       77.67       70.06     12.75 o 
   6  12   7      650.84      611.84     25.82 o 
   7  12   7      637.91      604.04     20.78 o 
   8  12   7        1.56       17.85     19.44 o 
   9  12   7        1.67        6.37     21.65 o 
  10  12   7     1288.05     1420.94     58.37 o 
  11  12   7      384.68      400.50     30.05 o 
  12  12   7     1249.37     1360.73     28.13 o 
  13  12   7       14.37       29.36     27.23 o 
 -13  13   7       24.20       31.66     33.72 o 
 -12  13   7     1434.54     1469.48     48.30 o 
 -11  13   7       66.08       39.63     33.27 o 
 -10  13   7     1065.14     1114.62     41.45 o 
  -9  13   7      489.18      450.96     32.68 o 
  -8  13   7      124.39      127.42     21.67 o 
  -7  13   7      671.12      595.44     23.41 o 
  -6  13   7      280.96      277.35     15.21 o 
  -5  13   7      440.91      431.65     13.85 o 
  -4  13   7     1072.30     1110.53     15.74 o 
  -3  13   7       22.75       18.91     10.95 o 
  -2  13   7     2618.88     2677.28     24.63 o 
  -1  13   7      158.48      169.36     11.80 o 
   0  13   7       18.06       17.16     14.01 o 
   1  13   7     1804.73     1841.26     23.31 o 
   2  13   7     1982.26     1919.21     28.52 o 
   3  13   7     1398.44     1412.77     27.76 o 
   4  13   7      241.51      274.72     20.92 o 
   5  13   7       31.50       39.39     20.23 o 
   6  13   7     2172.21     2152.74     33.85 o 
   7  13   7      135.65      151.35     17.61 o 
   8  13   7     2826.32     2749.66     44.33 o 
   9  13   7      415.58      490.57     24.16 o 
  10  13   7      663.78      672.13     26.71 o 
  11  13   7      381.53      475.81     27.41 o 
  12  13   7        6.48        1.13     20.11 o 
 -13  14   7      442.77      517.45     43.16 o 
 -12  14   7        5.26       29.82     35.83 o 
 -11  14   7     1875.86     1913.10     53.15 o 
 -10  14   7      192.27      230.83     35.81 o 
  -9  14   7      743.70      810.93     39.35 o 
  -8  14   7      277.69      287.77     22.55 o 
  -7  14   7       87.16       83.25     21.42 o 
  -6  14   7      618.00      635.13     24.28 o 
  -5  14   7      419.02      409.61     14.42 o 
  -4  14   7      183.31      179.30     12.22 o 
  -3  14   7     3947.68     3925.57     22.46 o 
  -2  14   7       48.71       28.88     11.77 o 
  -1  14   7     2718.62     2787.76     25.66 o 
   0  14   7       21.78       28.99     14.78 o 
   1  14   7     1046.21      998.94     23.44 o 
   2  14   7      219.24      231.01     19.64 o 
   3  14   7      737.56      751.99     24.19 o 
   4  14   7      952.98      929.68     25.42 o 
   5  14   7     2493.04     2583.15     36.10 o 
   6  14   7      376.39      341.90     23.46 o 
   7  14   7     2966.06     3148.34     33.14 o 
   8  14   7       18.55       51.75     24.45 o 
   9  14   7      746.74      751.00     27.69 o 
  10  14   7       73.75       55.71     23.57 o 
  11  14   7      495.58      502.27     22.95 o 
  12  14   7      269.75      257.91     21.41 o 
 -12  15   7       77.93       82.27     33.28 o 
 -11  15   7       70.22       61.28     34.48 o 
 -10  15   7       14.03       16.25     27.93 o 
  -9  15   7     2061.06     2022.48     86.73 o 
  -8  15   7      148.20      153.37     22.90 o 
  -7  15   7     1797.43     1748.15     39.13 o 
  -6  15   7      171.90      186.92     17.19 o 
  -5  15   7     1807.84     1718.49     19.90 o 
  -4  15   7     1021.80     1045.73     16.65 o 
  -3  15   7      391.05      359.98     12.16 o 
  -2  15   7     1634.54     1586.75     16.57 o 
  -1  15   7      523.20      512.91     13.87 o 
   0  15   7      437.51      359.42     16.53 o 
   1  15   7     3615.77     3650.89     37.06 o 
   2  15   7      541.05      506.88     22.67 o 
   3  15   7     3662.02     3504.13     37.84 o 
   4  15   7       29.96       45.63     19.76 o 
   5  15   7      632.39      604.96     25.68 o 
   6  15   7      144.82      182.92     22.84 o 
   7  15   7       92.33       88.52     18.74 o 
   8  15   7        7.82       24.27     17.68 o 
   9  15   7      110.61      132.08     21.95 o 
  10  15   7       40.20       37.11     22.00 o 
  11  15   7     1136.28     1232.95     27.91 o 
  12  15   7        2.44       10.22     21.82 o 
 -11  16   7      997.27     1035.45     44.20 o 
 -10  16   7      139.10      129.79     23.07 o 
  -9  16   7      120.56      143.68     24.14 o 
  -8  16   7     1500.90     1509.51     32.42 o 
  -7  16   7      172.74      137.80     21.20 o 
  -6  16   7     1464.89     1405.01     23.58 o 
  -5  16   7      376.88      367.61     14.31 o 
  -4  16   7      440.58      430.03     14.41 o 
  -3  16   7      194.11      206.09     11.81 o 
  -2  16   7       85.06      108.20     11.13 o 
  -1  16   7     1008.31     1061.14     16.69 o 
   0  16   7     1426.14     1415.20     22.59 o 
   1  16   7       24.81       33.87     18.24 o 
   2  16   7     2321.46     2412.94     33.43 o 
   3  16   7      206.13      235.32     20.84 o 
   4  16   7      960.37      976.89     26.97 o 
   5  16   7      408.89      444.79     23.85 o 
   6  16   7       59.37       65.09     21.81 o 
   7  16   7     1301.40     1223.24     25.40 o 
   8  16   7       67.58       81.76     18.13 o 
   9  16   7      270.72      246.28     23.81 o 
  10  16   7      429.17      540.95     22.11 o 
  11  16   7      413.19      432.26     23.50 o 
 -11  17   7       11.15       16.74     24.02 o 
 -10  17   7     1247.03     1317.35     40.28 o 
  -9  17   7       24.70       25.44     22.56 o 
  -8  17   7      114.04      118.49     22.74 o 
  -7  17   7       59.46       69.60     17.71 o 
  -6  17   7      120.29      129.13     16.81 o 
  -5  17   7       40.03       50.36     14.95 o 
  -4  17   7     1915.41     1840.86     20.71 o 
  -3  17   7      310.94      297.23     12.71 o 
  -2  17   7     3730.56     3636.71     29.82 o 
  -1  17   7      275.31      223.29     16.64 o 
   0  17   7     1953.60     1891.20     25.10 o 
   1  17   7      127.24      116.90     19.13 o 
   2  17   7        0.85        6.32     18.80 o 
   3  17   7        8.74        9.91     18.72 o 
   4  17   7      589.12      651.36     24.28 o 
   5  17   7        1.04       -2.87     19.63 o 
   6  17   7     2659.14     2707.48     38.33 o 
   7  17   7       45.30       61.60     18.10 o 
   8  17   7      887.94      929.39     25.05 o 
   9  17   7      119.43      170.21     17.76 o 
  10  17   7      668.98      700.28     24.81 o 
 -10  18   7      549.07      588.60     28.09 o 
  -9  18   7       82.28       85.78     24.12 o 
  -8  18   7      632.19      608.91     21.76 o 
  -7  18   7        0.73        5.70     16.26 o 
  -6  18   7     2454.64     2451.70     60.24 o 
  -5  18   7       26.58       34.13     15.21 o 
  -4  18   7      704.83      677.06     16.18 o 
  -3  18   7     1745.77     1744.34     21.93 o 
  -2  18   7       24.75       13.79     13.58 o 
  -1  18   7      710.64      680.91     20.24 o 
   0  18   7     1168.40     1106.21     22.21 o 
   1  18   7      710.79      667.05     23.91 o 
   2  18   7     3269.63     3257.42     37.48 o 
   3  18   7       11.12       11.78     18.40 o 
   4  18   7      499.16      567.73     59.06 o 
   5  18   7      621.91      673.61     26.62 o 
   6  18   7      704.50      609.56     26.74 o 
   7  18   7      772.32      766.14     23.03 o 
   8  18   7        6.63       15.71     16.48 o 
   9  18   7      166.77      210.77     27.36 o 
  10  18   7      122.30      111.53     27.09 o 
  -9  19   7      766.58      715.29     29.05 o 
  -8  19   7       31.96       40.16     22.14 o 
  -7  19   7     1011.79     1052.19     35.65 o 
  -6  19   7       58.99       74.42     15.67 o 
  -5  19   7     1331.28     1243.61     34.98 o 
  -4  19   7       66.70       54.50     16.61 o 
  -3  19   7        0.51       -9.01     17.28 o 
  -2  19   7      207.07      171.37     19.22 o 
  -1  19   7      667.92      741.08     27.59 o 
   0  19   7       59.76       66.58     22.79 o 
   1  19   7     1767.19     1829.49     53.51 o 
   2  19   7        0.05        1.71     32.50 o 
   3  19   7     1793.56     1784.10     53.53 o 
   4  19   7       94.76       51.84     42.90 o 
   5  19   7      921.00      957.51     51.64 o 
   6  19   7      245.67      197.59     38.90 o 
   7  19   7       52.62       47.56     20.44 o 
   8  19   7      276.14      264.95     23.29 o 
   9  19   7      528.98      602.05     30.40 o 
  -8  20   7       50.93       53.52     24.44 o 
  -7  20   7        0.03        6.64     22.23 o 
  -6  20   7       68.72       97.39     34.82 o 
  -5  20   7      503.10      479.72     36.81 o 
  -4  20   7       23.69       16.37     22.54 o 
  -3  20   7      795.83      780.71     22.47 o 
  -2  20   7      299.26      365.97     20.55 o 
  -1  20   7      535.64      626.01     27.15 o 
   0  20   7      107.13      158.16     34.50 o 
   1  20   7      263.44      275.00     41.88 o 
   2  20   7      333.91      358.49     41.00 o 
   3  20   7       71.90       71.59     38.37 o 
   4  20   7      158.24      138.93     45.07 o 
   5  20   7     1244.84     1132.17     50.42 o 
   6  20   7       32.80       60.84     25.76 o 
   7  20   7     2012.03     2105.95     47.54 o 
   8  20   7        0.74       26.88     21.31 o 
  -7  21   7      507.71      518.89     42.14 o 
  -6  21   7        0.73       20.12     33.90 o 
  -5  21   7      405.48      370.23     28.69 o 
  -4  21   7      614.85      618.86     38.96 o 
  -3  21   7        6.53       -1.26     17.74 o 
  -2  21   7     1358.36     1362.29     26.48 o 
  -1  21   7       72.34       56.61     19.43 o 
   0  21   7      330.72      326.93     27.80 o 
   1  21   7      421.67      405.41     38.76 o 
   2  21   7       24.55       39.88     41.36 o 
   3  21   7      972.82      878.02     47.19 o 
   4  21   7      591.09      599.43     52.21 o 
   5  21   7     1160.56     1031.62     50.26 o 
   6  21   7      951.91      998.01     58.86 o 
   7  21   7       83.53       90.56     27.09 o 
  -6  22   7     1185.23     1203.41     49.06 o 
  -5  22   7      161.47      154.50     26.74 o 
  -4  22   7      565.25      544.75     28.53 o 
  -3  22   7       99.96       86.97     25.57 o 
  -2  22   7      126.08      117.31     19.81 o 
  -1  22   7      198.39      172.42     20.62 o 
   0  22   7     1510.50     1501.69     51.94 o 
   1  22   7        0.16        8.77     41.60 o 
   2  22   7      624.75      711.03     49.21 o 
   3  22   7        6.89      -12.53     39.04 o 
   4  22   7     1006.99      941.15     57.19 o 
   5  22   7      210.37      221.80     42.79 o 
  -4  23   7      510.53      519.34     30.70 o 
  -3  23   7       32.31       -6.74     26.33 o 
  -2  23   7      141.13      129.96     20.91 o 
  -1  23   7      329.74      383.82     23.49 o 
   0  23   7      137.56      174.10     42.33 o 
   1  23   7      164.74      158.46     40.34 o 
   2  23   7       23.49       42.31     37.32 o 
   3  23   7      360.96      399.54     51.66 o 
 -14   0   8      398.51      412.35     37.82 o 
 -12   0   8      854.82      746.00     38.23 o 
 -10   0   8     4396.49     4401.81     60.07 o 
  -8   0   8     6677.65     6594.36     64.77 o 
  -6   0   8     7531.28     7503.53    100.51 o 
  -4   0   8    11330.70    11562.68     88.75 o 
  -2   0   8      137.15      148.85     12.20 o 
   0   0   8     1497.74     1370.48     27.05 o 
   2   0   8    21321.30    20876.38    355.38 o 
   4   0   8     4464.84     4833.70     35.23 o 
   6   0   8     4462.25     4249.32     37.11 o 
   8   0   8     2302.07     2195.80     45.19 o 
  10   0   8      591.35      595.83     37.51 o 
  12   0   8     1296.45     1324.03     48.24 o 
  14   0   8      340.89      303.22     35.21 o 
 -15   1   8      358.02      330.23     27.77 o 
 -14   1   8      177.74      191.11     24.61 o 
 -13   1   8      367.84      345.83     32.76 o 
 -12   1   8     2309.00     2325.07     36.41 o 
 -11   1   8       21.52       17.90     19.64 o 
 -10   1   8     2440.22     2545.93     34.33 o 
  -9   1   8     2789.97     2814.92     34.94 o 
  -8   1   8       40.37       34.96     23.93 o 
  -7   1   8     7502.85     7282.40     46.25 o 
  -6   1   8        8.62       28.16      9.74 o 
  -5   1   8      779.53      854.32     14.09 o 
  -4   1   8     3973.52     3857.59     39.64 o 
  -3   1   8     3195.57     3281.76     13.80 o 
  -2   1   8     6515.12     6454.05     24.12 o 
  -1   1   8      863.54      677.84     13.43 o 
   0   1   8     2194.08     1984.11     22.66 o 
   1   1   8     4210.94     4225.12     30.80 o 
   2   1   8     3213.73     3411.11     98.76 o 
   3   1   8     7511.50     7403.32     47.34 o 
   4   1   8      798.20      813.16     13.83 o 
   5   1   8      674.92      682.26     14.76 o 
   6   1   8     5318.39     5195.13     28.62 o 
   7   1   8        5.53       39.01     13.16 o 
   8   1   8     5908.33     5795.69     38.38 o 
   9   1   8        3.20       13.33     20.91 o 
  10   1   8      368.69      357.36     24.62 o 
  11   1   8      912.13      917.53     27.64 o 
  12   1   8       36.38       41.90     24.61 o 
  13   1   8      574.65      543.79     27.52 o 
  14   1   8      590.35      629.90     29.63 o 
  15   1   8      103.36      141.66     23.00 o 
 -15   2   8        2.27        0.11     22.76 o 
 -14   2   8       75.69       82.64     22.48 o 
 -13   2   8     2100.87     2043.39     40.38 o 
 -12   2   8       27.98       23.10     19.64 o 
 -11   2   8     5780.21     5589.54     48.23 o 
 -10   2   8       39.91       63.17     18.46 o 
  -9   2   8      259.18      289.23     29.89 o 
  -8   2   8       56.47       67.14     18.45 o 
  -7   2   8      154.43      151.72     27.78 o 
  -6   2   8     1471.50     1477.88     15.56 o 
  -5   2   8     2835.45     2964.01     35.34 o 
  -4   2   8      615.33      577.91      7.85 o 
  -3   2   8    11589.51    11313.86     69.09 o 
  -2   2   8      242.95      277.62      7.54 o 
  -1   2   8     3943.62     3906.89     18.11 o 
   0   2   8       25.41       10.69     12.42 o 
   1   2   8     3565.43     3640.31     28.65 o 
   2   2   8      315.22      296.45     11.77 o 
   3   2   8       12.18       27.48     11.01 o 
   4   2   8     1617.65     1625.48     28.52 o 
   5   2   8     2716.28     2540.94     20.72 o 
   6   2   8     1750.97     1739.57     19.12 o 
   7   2   8     6851.31     6634.14     38.58 o 
   8   2   8     1605.34     1524.42     24.78 o 
   9   2   8     2756.53     2825.88     69.57 o 
  10   2   8       74.23      100.63     22.82 o 
  11   2   8     1060.36     1039.71     37.56 o 
  12   2   8      228.39      218.02     24.78 o 
  13   2   8      345.08      331.62     26.10 o 
  14   2   8       18.66       37.58     25.04 o 
  15   2   8     1118.38     1180.69     40.97 o 
 -15   3   8     1021.36      960.75     31.20 o 
 -14   3   8      223.01      210.41     23.40 o 
 -13   3   8      964.38      933.57     28.22 o 
 -12   3   8      478.55      468.00     25.60 o 
 -11   3   8      213.16      228.23     21.41 o 
 -10   3   8      497.18      453.70     21.61 o 
  -9   3   8     3661.12     3623.05     37.68 o 
  -8   3   8       89.18      108.81     18.48 o 
  -7   3   8     4005.49     4065.31     36.61 o 
  -6   3   8       18.89       35.41      9.21 o 
  -5   3   8     8584.53     8558.72     29.39 o 
  -4   3   8       13.98       43.20      6.61 o 
  -3   3   8      974.53     1030.30     17.73 o 
  -2   3   8     1379.61     1340.36     12.16 o 
  -1   3   8     1213.32     1201.65     12.35 o 
   0   3   8      715.77      659.08     12.33 o 
   1   3   8     4779.27     4768.77     34.71 o 
   2   3   8      347.01      390.90     12.50 o 
   3   3   8     8513.08     8410.92     77.78 o 
   4   3   8      992.92      910.38     16.41 o 
   5   3   8     1694.70     1698.44     26.74 o 
   6   3   8      971.28      923.71     18.82 o 
   7   3   8       21.37       36.26     15.15 o 
   8   3   8      110.65      129.32     15.80 o 
   9   3   8     1735.00     1732.44     25.84 o 
  10   3   8     1229.71     1186.63     38.43 o 
  11   3   8     1226.60     1283.14     47.12 o 
  12   3   8       29.13       33.31     21.57 o 
  13   3   8      715.09      723.83     41.11 o 
  14   3   8      141.69      176.56     36.71 o 
  15   3   8      374.08      388.73     24.22 o 
 -15   4   8       18.24        6.94     24.06 o 
 -14   4   8      796.33      831.91     40.48 o 
 -13   4   8      245.29      243.22     24.32 o 
 -12   4   8       74.29       72.39     21.25 o 
 -11   4   8      838.47      859.95     26.79 o 
 -10   4   8      105.73      108.33     19.34 o 
  -9   4   8     1193.61     1262.92     26.92 o 
  -8   4   8     6074.40     6124.03     97.51 o 
  -7   4   8        8.31       19.51     17.22 o 
  -6   4   8     3216.05     3113.17     19.73 o 
  -5   4   8     2771.32     2702.57     21.00 o 
  -4   4   8     1888.63     1951.83     19.60 o 
  -3   4   8     2301.73     2414.72     16.27 o 
  -2   4   8     2962.73     3242.43     16.25 o 
  -1   4   8     2949.16     2897.55     22.77 o 
   0   4   8    13018.18    12749.97     76.89 o 
   1   4   8     2147.90     2201.30     15.70 o 
   2   4   8     4853.67     5002.44     26.36 o 
   3   4   8       14.56       21.81     10.84 o 
   4   4   8     4299.27     4320.02     27.75 o 
   5   4   8      200.73      166.28     13.87 o 
   6   4   8       68.44       81.80     14.70 o 
   7   4   8     2299.36     2160.80     31.85 o 
   8   4   8      810.93      855.60     20.99 o 
   9   4   8      491.52      497.41     20.65 o 
  10   4   8      796.77      860.91     22.38 o 
  11   4   8      148.14      129.62     20.54 o 
  12   4   8     1382.65     1359.61     33.70 o 
  13   4   8      268.98      304.65     33.53 o 
  14   4   8      942.30      991.27     49.91 o 
 -15   5   8        3.65        8.48     23.12 o 
 -14   5   8      640.44      664.07     27.83 o 
 -13   5   8       97.18       95.58     21.44 o 
 -12   5   8     1704.44     1722.34     32.27 o 
 -11   5   8      474.74      502.04     23.85 o 
 -10   5   8     1778.52     1777.36     30.57 o 
  -9   5   8     1709.83     1707.98     31.99 o 
  -8   5   8      101.11      103.07     18.29 o 
  -7   5   8      167.77      179.13     11.56 o 
  -6   5   8      669.16      699.00     11.88 o 
  -5   5   8      154.17      171.97      8.64 o 
  -4   5   8     4116.92     4183.87     21.81 o 
  -3   5   8      290.33      369.45     10.07 o 
  -2   5   8     9341.16     9333.09     32.91 o 
  -1   5   8       85.84      113.27      9.55 o 
   0   5   8     5497.28     5638.33     43.52 o 
   1   5   8       72.65      107.01      9.24 o 
   2   5   8      211.38      219.81     11.23 o 
   3   5   8       32.20       26.44     11.04 o 
   4   5   8      631.66      549.30     18.55 o 
   5   5   8       48.01       33.29     13.32 o 
   6   5   8     4306.24     4218.95     31.04 o 
   7   5   8      199.76      159.06     15.59 o 
   8   5   8     3787.15     3937.54     33.18 o 
   9   5   8      163.19      144.31     17.61 o 
  10   5   8     1287.94     1300.92     24.99 o 
  11   5   8        0.08        7.54     22.65 o 
  12   5   8        5.91        0.48     21.68 o 
  13   5   8       16.41       42.64     25.14 o 
  14   5   8      315.78      370.04     38.84 o 
 -15   6   8      527.76      478.11     45.56 o 
 -14   6   8      454.82      479.80     38.47 o 
 -13   6   8      201.00      184.63     23.24 o 
 -12   6   8        1.74       -3.93     20.40 o 
 -11   6   8      312.96      329.11     22.27 o 
 -10   6   8      766.37      824.57     24.64 o 
  -9   6   8      193.15      199.81     19.39 o 
  -8   6   8      236.48      267.04     18.71 o 
  -7   6   8     1256.48     1299.82     16.98 o 
  -6   6   8     1379.12     1334.01     18.47 o 
  -5   6   8      599.94      569.72     11.17 o 
  -4   6   8     1942.33     1927.07     25.54 o 
  -3   6   8     3674.48     3637.40     18.22 o 
  -2   6   8       41.39       42.63      8.35 o 
  -1   6   8     5431.19     4708.72     27.04 o 
   0   6   8     1125.29     1184.28     11.20 o 
   1   6   8      271.87      293.61     10.49 o 
   2   6   8     4633.21     4525.54     32.03 o 
   3   6   8      777.18      860.58     20.34 o 
   4   6   8     2292.97     2200.87     26.40 o 
   5   6   8     1161.83     1120.92     30.85 o 
   6   6   8      234.14      235.47     15.53 o 
   7   6   8     1196.83     1346.15     22.17 o 
   8   6   8      151.48      139.56     16.26 o 
   9   6   8      157.20      191.72     17.28 o 
  10   6   8     2406.02     2418.15     40.43 o 
  11   6   8      261.92      261.88     22.96 o 
  12   6   8      551.54      511.11     26.84 o 
  13   6   8      259.96      320.10     39.92 o 
  14   6   8      664.35      711.44     47.87 o 
 -15   7   8      967.80     1050.74     50.99 o 
 -14   7   8       11.87       42.89     32.28 o 
 -13   7   8        4.04       21.28     19.94 o 
 -12   7   8      204.63      221.31     22.45 o 
 -11   7   8       54.06       56.00     18.19 o 
 -10   7   8     1032.55      989.36     43.08 o 
  -9   7   8     3561.20     3440.91     36.52 o 
  -8   7   8      338.76      313.80     20.05 o 
  -7   7   8     1857.61     1917.77     23.05 o 
  -6   7   8      389.84      403.26     19.21 o 
  -5   7   8     8751.42     8568.47    194.93 o 
  -4   7   8        8.22       13.75      7.07 o 
  -3   7   8      856.63      849.25     16.40 o 
  -2   7   8       93.49       78.88      5.47 o 
  -1   7   8      278.96      274.81      7.31 o 
   0   7   8     1577.85     1779.65     27.48 o 
   1   7   8     2730.59     2714.11     34.71 o 
   2   7   8      286.93      318.03     14.56 o 
   3   7   8     5389.06     5518.07     30.22 o 
   4   7   8     1022.31      988.02     17.71 o 
   5   7   8     3463.10     3419.26     47.08 o 
   6   7   8      139.09      119.16     14.77 o 
   7   7   8      326.15      309.74     16.65 o 
   8   7   8     1375.37     1212.54     22.57 o 
   9   7   8     1088.53     1133.06     23.18 o 
  10   7   8       27.77       37.72     15.86 o 
  11   7   8     1235.22     1289.14     25.35 o 
  12   7   8      108.93      140.93     36.55 o 
  13   7   8     1076.29     1095.49     45.61 o 
  14   7   8        3.93       -4.07     26.04 o 
 -14   8   8       18.04       12.48     32.39 o 
 -13   8   8      409.16      437.76     36.07 o 
 -12   8   8       37.18       56.11     19.75 o 
 -11   8   8     2293.21     2192.10     33.61 o 
 -10   8   8      295.62      307.59     21.51 o 
  -9   8   8     1608.19     1589.74     28.30 o 
  -8   8   8      292.11      253.42     18.54 o 
  -7   8   8      193.50      211.46     20.30 o 
  -6   8   8      468.07      491.00     21.41 o 
  -5   8   8     3707.85     3713.24     35.60 o 
  -4   8   8     2437.43     2379.44     34.04 o 
  -3   8   8     4952.55     4774.92     41.77 o 
  -2   8   8      137.98      139.26      9.88 o 
  -1   8   8     3333.87     3334.16     40.32 o 
   0   8   8      928.14      878.64     14.74 o 
   1   8   8     4364.87     4416.81     43.10 o 
   2   8   8      641.73      678.13     14.68 o 
   3   8   8      464.69      494.09     14.59 o 
   4   8   8     2075.72     2014.39     21.72 o 
   5   8   8     2299.66     2121.39     24.38 o 
   6   8   8      878.07      884.70     19.24 o 
   7   8   8      423.67      478.60     18.02 o 
   8   8   8      226.22      227.87     16.55 o 
   9   8   8     2177.71     2170.39     28.20 o 
  10   8   8      172.75      178.30     17.90 o 
  11   8   8      107.48      112.63     18.25 o 
  12   8   8        2.03       -5.49     35.89 o 
  13   8   8       74.05      113.83     34.53 o 
  14   8   8        7.26       17.73     27.29 o 
 -14   9   8      635.09      629.36     43.50 o 
 -13   9   8       55.34       75.12     33.16 o 
 -12   9   8       87.09       76.87     30.26 o 
 -11   9   8      213.54      205.15     36.40 o 
 -10   9   8     2182.97     2258.49     36.63 o 
  -9   9   8      521.77      531.95     27.45 o 
  -8   9   8       55.09       58.28     25.74 o 
  -7   9   8      968.29      991.86     25.42 o 
  -6   9   8       60.14       63.98     19.67 o 
  -5   9   8     1383.66     1497.61     26.56 o 
  -4   9   8     1748.08     1778.93     13.76 o 
  -3   9   8       33.72       51.71      7.67 o 
  -2   9   8     6069.65     5808.68     40.87 o 
  -1   9   8      326.51      332.90     10.72 o 
   0   9   8      553.52      473.33     10.72 o 
   1   9   8     1054.61      945.04     31.83 o 
   2   9   8       53.84       61.58     11.13 o 
   3   9   8     1450.78     1405.26     18.73 o 
   4   9   8     2562.82     2569.95     24.27 o 
   5   9   8      135.57      148.25     14.36 o 
   6   9   8     4829.05     4989.72     55.78 o 
   7   9   8        5.00        0.06     14.72 o 
   8   9   8      670.27      701.28     19.27 o 
   9   9   8        6.35        5.22     16.80 o 
  10   9   8      456.25      503.77     20.63 o 
  11   9   8      657.51      654.94     28.78 o 
  12   9   8        7.34       17.14     34.31 o 
  13   9   8      423.89      413.52     40.38 o 
 -14  10   8      485.76      510.23     42.73 o 
 -13  10   8        0.39        3.96     33.30 o 
 -12  10   8       13.52       -4.83     29.02 o 
 -11  10   8       51.93        4.48     34.71 o 
 -10  10   8      445.34      483.64     38.43 o 
  -9  10   8       68.62       30.11     32.51 o 
  -8  10   8     2051.25     2053.67     33.45 o 
  -7  10   8        0.01        1.91     18.38 o 
  -6  10   8     3879.74     4065.57     67.48 o 
  -5  10   8      246.82      269.09     19.67 o 
  -4  10   8     3661.65     3590.95     18.37 o 
  -3  10   8       87.81       87.22      7.88 o 
  -2  10   8      258.51      237.77      9.58 o 
  -1  10   8       28.32       32.42      8.54 o 
   0  10   8     2232.11     2222.04     28.84 o 
   1  10   8     1015.00     1120.42     15.96 o 
   2  10   8     8685.11     8240.05     34.90 o 
   3  10   8      225.26      223.92     14.97 o 
   4  10   8     4365.03     4316.50     41.01 o 
   5  10   8      938.81      988.68     22.43 o 
   6  10   8       17.51       21.39     14.54 o 
   7  10   8       97.35      109.46     14.70 o 
   8  10   8      126.44      152.24     16.08 o 
   9  10   8       40.80       40.26     16.26 o 
  10  10   8      557.52      615.85     26.71 o 
  11  10   8        3.85       25.76     23.30 o 
  12  10   8     2144.14     2167.22     41.15 o 
  13  10   8       13.83       17.89     32.65 o 
 -13  11   8       21.37       60.66     32.17 o 
 -12  11   8      997.42     1005.46     44.77 o 
 -11  11   8      240.45      241.47     36.64 o 
 -10  11   8     1199.47     1264.56     46.56 o 
  -9  11   8     1652.94     1598.54     47.37 o 
  -8  11   8      342.09      324.88     23.60 o 
  -7  11   8     1126.39     1133.76     27.14 o 
  -6  11   8      572.33      541.87     23.38 o 
  -5  11   8     1659.28     1770.31     27.50 o 
  -4  11   8     1624.20     1615.40     16.09 o 
  -3  11   8     3195.09     3087.90     23.35 o 
  -2  11   8     1030.66      998.74     14.78 o 
  -1  11   8     1568.68     1551.77     13.62 o 
   0  11   8     2702.82     2785.34     18.52 o 
   1  11   8     1094.03     1119.82     15.47 o 
   2  11   8       18.23       31.78     10.90 o 
   3  11   8     2555.14     2488.18     50.38 o 
   4  11   8      775.16      759.03     17.06 o 
   5  11   8      785.71      762.52     26.29 o 
   6  11   8      852.58      858.08     18.97 o 
   7  11   8      117.54      113.46     14.68 o 
   8  11   8      859.08      867.09     20.58 o 
   9  11   8      395.82      426.18     38.68 o 
  10  11   8     1351.87     1315.41     34.50 o 
  11  11   8      308.32      312.48     24.90 o 
  12  11   8       10.06       26.01     25.48 o 
  13  11   8       83.50       80.39     25.72 o 
 -13  12   8      604.47      624.86     41.09 o 
 -12  12   8       68.76       72.70     36.65 o 
 -11  12   8     1371.31     1275.58     46.45 o 
 -10  12   8        0.78       -2.70     32.95 o 
  -9  12   8     1377.55     1415.08     32.24 o 
  -8  12   8        1.41       14.92     20.55 o 
  -7  12   8      541.85      486.21     23.59 o 
  -6  12   8       38.12       21.81     19.68 o 
  -5  12   8      445.08      483.44     18.14 o 
  -4  12   8       12.19        9.43     10.65 o 
  -3  12   8     1731.00     1796.39     16.47 o 
  -2  12   8      264.21      296.87     13.19 o 
  -1  12   8     6743.88     6500.42     30.89 o 
   0  12   8       80.01       61.56     14.55 o 
   1  12   8       33.72       45.94     17.85 o 
   2  12   8        5.40       -0.40     18.27 o 
   3  12   8       14.31        8.53     19.92 o 
   4  12   8        2.46        9.88     18.52 o 
   5  12   8     1170.47     1258.04     61.98 o 
   6  12   8       28.25       50.80     22.54 o 
   7  12   8     3868.82     3798.87     56.00 o 
   8  12   8       63.12       43.81     19.93 o 
   9  12   8     1165.44     1154.05     30.73 o 
  10  12   8      155.99      164.15     22.94 o 
  11  12   8      295.65      285.30     24.58 o 
  12  12   8       56.13       54.41     23.37 o 
 -13  13   8       35.92       39.23     38.77 o 
 -12  13   8      189.75      226.51     38.72 o 
 -11  13   8      102.05       92.02     31.68 o 
 -10  13   8      412.75      406.16     33.33 o 
  -9  13   8     1077.63     1146.58     29.59 o 
  -8  13   8        3.73       20.37     20.30 o 
  -7  13   8     4130.01     4215.51     93.11 o 
  -6  13   8        7.12        2.95     18.92 o 
  -5  13   8     1889.26     1896.99     36.10 o 
  -4  13   8      224.38      243.21     16.14 o 
  -3  13   8     1201.64     1166.70     14.84 o 
  -2  13   8     1046.22      985.91     18.14 o 
  -1  13   8      294.23      318.64     13.24 o 
   0  13   8       35.50       26.98     14.77 o 
   1  13   8     2337.66     2350.79     31.85 o 
   2  13   8      144.85       87.60     19.62 o 
   3  13   8     2311.51     2143.44     50.16 o 
   4  13   8     1515.42     1625.42     30.97 o 
   5  13   8      979.85      947.98     27.36 o 
   6  13   8      705.06      756.43     30.13 o 
   7  13   8       67.96       44.33     20.05 o 
   8  13   8      272.17      285.35     24.27 o 
   9  13   8       32.06       39.37     20.87 o 
  10  13   8       13.44       24.66     22.82 o 
  11  13   8      971.04     1004.74     32.97 o 
  12  13   8        6.02       12.23     24.84 o 
 -12  14   8        8.81       13.26     30.93 o 
 -11  14   8      121.40      118.92     37.51 o 
 -10  14   8     1025.56     1004.51     40.51 o 
  -9  14   8        0.71       21.02     21.42 o 
  -8  14   8     1789.25     1727.66     32.94 o 
  -7  14   8        3.05        7.57     20.46 o 
  -6  14   8     4429.61     4441.76     35.55 o 
  -5  14   8      961.50      987.68     21.45 o 
  -4  14   8     3889.81     3944.09     31.70 o 
  -3  14   8     1374.77     1403.30     16.05 o 
  -2  14   8       25.46       28.28     12.28 o 
  -1  14   8      175.39      174.09     12.77 o 
   0  14   8     1339.93     1437.00     34.91 o 
   1  14   8     1010.24     1029.39     26.37 o 
   2  14   8     3019.73     2939.10     42.74 o 
   3  14   8       85.02       63.54     20.44 o 
   4  14   8     2458.16     2441.65    104.03 o 
   5  14   8      110.11      104.33     21.67 o 
   6  14   8        5.80        5.15     22.06 o 
   7  14   8       70.88      110.22     21.80 o 
   8  14   8       48.64       85.69     20.38 o 
   9  14   8      589.37      572.48     27.79 o 
  10  14   8      318.59      371.03     26.46 o 
  11  14   8        7.23       34.51     22.31 o 
 -12  15   8      920.26      959.64     49.59 o 
 -11  15   8        0.07        6.70     22.26 o 
 -10  15   8      605.39      661.18     29.29 o 
  -9  15   8      171.08      185.52     23.23 o 
  -8  15   8      457.76      481.94     26.52 o 
  -7  15   8       72.49       64.20     17.78 o 
  -6  15   8      719.60      757.41     21.29 o 
  -5  15   8      608.29      598.17     19.65 o 
  -4  15   8     1988.98     2046.52     22.25 o 
  -3  15   8        1.52       -5.67     11.05 o 
  -2  15   8     3752.78     3728.20     28.58 o 
  -1  15   8        2.36       -2.36     11.95 o 
   0  15   8     1372.26     1379.81     22.53 o 
   1  15   8      437.93      483.28     22.40 o 
   2  15   8      550.38      484.72     26.27 o 
   3  15   8      842.61      809.75     26.78 o 
   4  15   8      621.24      661.53     26.04 o 
   5  15   8       61.53       45.88     21.52 o 
   6  15   8     1106.78     1196.19     31.50 o 
   7  15   8        0.06        4.95     17.94 o 
   8  15   8     1530.62     1467.53     27.75 o 
   9  15   8        9.83        1.48     20.65 o 
  10  15   8      560.97      515.27     34.72 o 
  11  15   8      197.33      239.60     27.92 o 
 -11  16   8      948.65     1020.50     34.63 o 
 -10  16   8       68.07       70.05     23.86 o 
  -9  16   8       85.53      111.63     24.65 o 
  -8  16   8      676.34      697.59     27.48 o 
  -7  16   8        0.20        6.80     16.07 o 
  -6  16   8     2271.12     2363.95     32.45 o 
  -5  16   8      355.75      393.76     18.70 o 
  -4  16   8      733.66      674.21     16.85 o 
  -3  16   8     2523.19     2499.79     20.58 o 
  -2  16   8      158.18      160.31     11.55 o 
  -1  16   8      383.72      390.44     17.94 o 
   0  16   8      126.19      131.05     16.70 o 
   1  16   8     1721.68     1571.04     29.53 o 
   2  16   8      905.22      841.07     25.40 o 
   3  16   8      452.71      503.79     24.41 o 
   4  16   8      656.79      618.06     42.95 o 
   5  16   8      600.76      604.67     26.01 o 
   6  16   8      127.95      120.36     23.80 o 
   7  16   8      896.51      920.06     24.83 o 
   8  16   8       24.45       22.47     19.37 o 
   9  16   8      938.30      914.93     30.35 o 
  10  16   8      119.81      134.68     24.59 o 
 -10  17   8       18.73       21.89     22.76 o 
  -9  17   8      678.90      672.62     53.42 o 
  -8  17   8      136.51      107.99     17.70 o 
  -7  17   8     2083.88     2138.38     29.16 o 
  -6  17   8       29.50       48.80     16.47 o 
  -5  17   8     2440.56     2412.48     28.45 o 
  -4  17   8      466.82      460.85     15.84 o 
  -3  17   8      701.06      700.11     17.11 o 
  -2  17   8       54.88       42.75     13.83 o 
  -1  17   8      887.22      862.09     30.30 o 
   0  17   8      133.91      120.52     16.81 o 
   1  17   8     1659.92     1760.60     61.33 o 
   2  17   8        1.69       -6.24     21.03 o 
   3  17   8     1746.77     1723.32     32.45 o 
   4  17   8       46.56       33.53     22.55 o 
   5  17   8      674.29      628.94     26.38 o 
   6  17   8       34.32       41.69     21.97 o 
   7  17   8        5.52       15.74     19.43 o 
   8  17   8        6.32       -2.91     18.85 o 
   9  17   8      176.49      194.35     25.65 o 
  10  17   8        1.04       21.79     20.70 o 
 -10  18   8       39.35       37.54     25.10 o 
  -9  18   8      337.53      370.97     21.68 o 
  -8  18   8      155.83      175.30     19.67 o 
  -7  18   8       60.56       61.09     18.36 o 
  -6  18   8      604.67      613.36     20.04 o 
  -5  18   8      268.80      281.85     17.34 o 
  -4  18   8      849.38      768.07     17.59 o 
  -3  18   8     1367.16     1371.41     31.37 o 
  -2  18   8       18.52        5.52     14.09 o 
  -1  18   8     1928.94     1999.96     27.47 o 
   0  18   8      338.13      348.96     18.63 o 
   1  18   8      277.32      278.49     22.54 o 
   2  18   8      939.49      961.52     49.19 o 
   3  18   8        8.61       12.30     20.37 o 
   4  18   8      473.32      483.74     24.79 o 
   5  18   8      215.98      226.29     24.69 o 
   6  18   8        6.94       21.21     22.50 o 
   7  18   8      816.86      836.09     33.79 o 
   8  18   8      149.57      167.46     20.79 o 
   9  18   8      973.48     1002.47     28.14 o 
  -9  19   8        1.12       -1.89     19.59 o 
  -8  19   8      253.97      252.86     21.26 o 
  -7  19   8      109.72       77.84     18.55 o 
  -6  19   8        1.68        5.77     16.44 o 
  -5  19   8      256.47      274.97     18.67 o 
  -4  19   8     1083.12     1068.34     23.57 o 
  -3  19   8      104.96      110.54     17.35 o 
  -2  19   8     1052.18     1062.78     19.63 o 
  -1  19   8      115.10      125.28     17.48 o 
   0  19   8     2463.97     2316.53     30.17 o 
   1  19   8      331.64      364.88     23.46 o 
   2  19   8      191.32      133.42     21.61 o 
   3  19   8      132.75      101.90     35.76 o 
   4  19   8      444.63      485.33     47.24 o 
   5  19   8      138.60       86.05     41.22 o 
   6  19   8     1117.89     1163.87     55.22 o 
   7  19   8      126.07      131.49     28.47 o 
   8  19   8     1136.53     1199.41     36.87 o 
  -8  20   8      917.62      831.96     30.46 o 
  -7  20   8        0.50       18.53     32.93 o 
  -6  20   8      918.19      933.25     46.18 o 
  -5  20   8      214.45      230.64     26.04 o 
  -4  20   8      840.68      837.18     57.83 o 
  -3  20   8        2.41       12.10     24.05 o 
  -2  20   8       97.72       74.47     23.51 o 
  -1  20   8      137.83      121.10     18.14 o 
   0  20   8      310.45      360.16     42.72 o 
   1  20   8       59.58       34.83     33.52 o 
   2  20   8     1855.34     1934.41     58.69 o 
   3  20   8        0.22        5.67     35.95 o 
   4  20   8     1116.64     1234.13     56.74 o 
   5  20   8      116.26       93.99     38.83 o 
   6  20   8       37.74       46.13     46.98 o 
   7  20   8      296.56      351.88     29.26 o 
  -6  21   8        0.13       -0.76     24.58 o 
  -5  21   8      776.39      752.82     32.32 o 
  -4  21   8      390.80      428.00     29.89 o 
  -3  21   8        1.00        0.57     24.37 o 
  -2  21   8      825.18      825.96     32.12 o 
  -1  21   8       42.82       59.98     18.79 o 
   0  21   8      568.45      544.34     41.43 o 
   1  21   8      614.30      670.16     46.07 o 
   2  21   8       32.78       29.37     43.56 o 
   3  21   8      888.51      893.79     47.02 o 
   4  21   8       20.57       -0.77     45.52 o 
   5  21   8      221.40      197.01     46.77 o 
   6  21   8      218.05      196.29     44.58 o 
  -5  22   8      650.76      651.35     30.26 o 
  -4  22   8        3.32        3.73     25.12 o 
  -3  22   8     1317.77     1358.39     51.96 o 
  -2  22   8       69.15       36.98     26.76 o 
  -1  22   8      946.58      944.18     32.45 o 
   0  22   8       75.32       86.11     42.56 o 
   1  22   8     1109.55     1128.12     55.29 o 
   2  22   8       35.17       25.18     42.57 o 
   3  22   8        8.99       14.30     38.37 o 
   4  22   8        0.53       -8.43     46.99 o 
  -1  23   8      100.47       94.63     25.85 o 
   0  23   8      181.08      186.50     41.01 o 
   1  23   8      627.24      625.01     44.76 o 
 -15   0   9      116.56      121.56     32.45 o 
 -13   0   9      960.96     1062.56     43.64 o 
 -11   0   9     7031.75     6985.11     77.73 o 
  -9   0   9     5162.38     5100.15     63.22 o 
  -7   0   9     1766.94     1728.35     25.33 o 
  -5   0   9      849.34      825.87     20.85 o 
  -3   0   9     5514.79     5047.26     33.15 o 
  -1   0   9     7766.83     8047.34     60.44 o 
   1   0   9     2690.67     2741.42     38.62 o 
   3   0   9       82.17       78.38     14.48 o 
   5   0   9     1482.97     1438.94     25.61 o 
   7   0   9     2140.58     2120.55     31.58 o 
   9   0   9     4770.95     4960.94     66.95 o 
  11   0   9      194.84      222.75     30.84 o 
  13   0   9        5.36        4.09     29.98 o 
 -15   1   9      820.40      783.18     30.43 o 
 -14   1   9      439.08      464.76     27.03 o 
 -13   1   9      274.81      293.10     24.58 o 
 -12   1   9     1568.48     1497.81     32.21 o 
 -11   1   9        0.60       28.65     20.14 o 
 -10   1   9     1980.33     2044.41     62.03 o 
  -9   1   9        5.99       15.69     18.64 o 
  -8   1   9      987.96      920.13     23.76 o 
  -7   1   9     3027.96     3013.72     21.97 o 
  -6   1   9       75.48       74.47     10.65 o 
  -5   1   9     1585.95     1508.26     19.30 o 
  -4   1   9     1088.00     1033.12     13.84 o 
  -3   1   9     1097.25      959.23     11.90 o 
  -2   1   9     3454.57     3608.35     29.42 o 
  -1   1   9     2583.13     2592.93     26.50 o 
   0   1   9      615.25      573.67     17.47 o 
   1   1   9     5087.95     4760.62     55.81 o 
   2   1   9      572.67      554.15     19.03 o 
   3   1   9    10394.41    10317.27     52.61 o 
   4   1   9      261.24      258.59     12.65 o 
   5   1   9      348.24      354.79     13.72 o 
   6   1   9     2376.35     2370.72     22.13 o 
   7   1   9     1575.43     1511.67     20.48 o 
   8   1   9     1487.00     1556.89     24.41 o 
   9   1   9        8.79       33.46     21.12 o 
  10   1   9      101.99      149.73     23.41 o 
  11   1   9     1882.05     1864.76     34.93 o 
  12   1   9        7.87       21.21     24.51 o 
  13   1   9      857.45      852.25     30.44 o 
  14   1   9       14.20       32.80     25.05 o 
 -15   2   9        4.29       -1.99     25.03 o 
 -14   2   9      948.81      980.92     64.76 o 
 -13   2   9        2.52       -5.04     20.96 o 
 -12   2   9      408.57      409.12     23.69 o 
 -11   2   9      124.69      127.90     19.94 o 
 -10   2   9      641.48      634.22     24.90 o 
  -9   2   9      867.19      886.58     25.31 o 
  -8   2   9      631.12      671.84     23.41 o 
  -7   2   9       11.88        9.12     10.53 o 
  -6   2   9     4207.11     4185.97     26.55 o 
  -5   2   9       52.30       67.90      6.08 o 
  -4   2   9     3032.90     2943.95     26.00 o 
  -3   2   9      191.64      201.63      6.63 o 
  -2   2   9      403.96      454.81      9.39 o 
  -1   2   9      503.07      509.14     13.92 o 
   0   2   9     2623.66     2378.33     26.37 o 
   1   2   9      362.61      347.91     16.68 o 
   2   2   9    18117.70    17424.26    147.93 o 
   3   2   9       41.19       39.55     12.95 o 
   4   2   9     6207.81     6164.49     29.46 o 
   5   2   9      140.17      112.97     12.24 o 
   6   2   9      917.12      875.28     16.77 o 
   7   2   9      253.38      232.30     16.92 o 
   8   2   9       34.92       45.19     16.05 o 
   9   2   9      861.55      861.43     22.08 o 
  10   2   9     1476.75     1564.48     33.74 o 
  11   2   9       33.32       37.94     23.14 o 
  12   2   9     1386.28     1377.89     33.65 o 
  13   2   9        3.77        5.18     23.12 o 
  14   2   9      462.77      455.53     51.90 o 
 -15   3   9      326.94      338.61     27.93 o 
 -14   3   9      256.83      242.05     25.20 o 
 -13   3   9      208.82      183.26     23.66 o 
 -12   3   9     2593.29     2692.00     39.50 o 
 -11   3   9      341.22      331.88     23.16 o 
 -10   3   9     4495.36     4651.18     44.72 o 
  -9   3   9       27.95       19.99     18.33 o 
  -8   3   9     2466.66     2491.10     24.24 o 
  -7   3   9      855.25      886.48     14.54 o 
  -6   3   9      101.90       99.01     10.05 o 
  -5   3   9     2441.63     2631.16     19.88 o 
  -4   3   9     2157.62     2056.29     19.34 o 
  -3   3   9      153.00      167.49      7.26 o 
  -2   3   9     6425.63     6245.68     27.13 o 
  -1   3   9      403.13      381.66     10.24 o 
   0   3   9     5283.78     5159.11     40.82 o 
   1   3   9      731.85      781.23     15.01 o 
   2   3   9     6040.94     6416.11     56.55 o 
   3   3   9      768.38      742.50     16.14 o 
   4   3   9      856.08      846.19     16.90 o 
   5   3   9      459.38      468.98     13.88 o 
   6   3   9     2003.72     2116.04     21.60 o 
   7   3   9     1048.55     1018.98     21.58 o 
   8   3   9     1815.67     1921.73     54.60 o 
   9   3   9        8.59       43.97     16.87 o 
  10   3   9     1180.37     1148.03     47.20 o 
  11   3   9      245.28      255.52     25.49 o 
  12   3   9        0.09        3.41     22.33 o 
  13   3   9       28.34       15.25     22.92 o 
  14   3   9       60.06       63.06     24.28 o 
 -15   4   9      290.72      331.36     26.98 o 
 -14   4   9      171.45      166.00     23.84 o 
 -13   4   9      832.43      822.95     28.45 o 
 -12   4   9       83.69       72.47     21.56 o 
 -11   4   9     4470.40     4480.64     47.21 o 
 -10   4   9       22.17       20.78     19.69 o 
  -9   4   9     1959.32     2000.91     30.86 o 
  -8   4   9       11.79       19.71     11.08 o 
  -7   4   9      387.99      428.30     12.15 o 
  -6   4   9      487.88      473.20     11.73 o 
  -5   4   9        6.68       22.45      9.60 o 
  -4   4   9       20.92       31.30      6.85 o 
  -3   4   9     6826.41     6807.22     34.16 o 
  -2   4   9       71.75      108.62      9.89 o 
  -1   4   9     4863.70     4616.98     22.10 o 
   0   4   9       23.61       22.96     10.92 o 
   1   4   9     2225.01     2449.76     34.15 o 
   2   4   9     1745.86     1749.68     18.80 o 
   3   4   9      225.77      210.54     13.30 o 
   4   4   9     7265.22     7161.85     35.85 o 
   5   4   9     3434.50     3371.65     31.12 o 
   6   4   9       38.99       37.98     14.92 o 
   7   4   9     2644.46     2682.92     28.03 o 
   8   4   9        9.70        9.63     16.91 o 
   9   4   9      261.84      331.09     19.04 o 
  10   4   9      324.61      359.86     20.16 o 
  11   4   9       22.89       38.76     20.55 o 
  12   4   9      139.39      159.59     24.06 o 
  13   4   9       68.06       63.08     25.35 o 
  14   4   9      460.53      514.28     34.27 o 
 -14   5   9      105.17       96.03     25.10 o 
 -13   5   9      372.72      390.18     28.49 o 
 -12   5   9       22.56        8.72     19.21 o 
 -11   5   9       26.92       20.47     23.08 o 
 -10   5   9        0.81        2.11     18.65 o 
  -9   5   9     1544.98     1566.66     29.38 o 
  -8   5   9      339.63      354.94     16.24 o 
  -7   5   9      162.44      189.89     10.61 o 
  -6   5   9      442.15      431.08     11.04 o 
  -5   5   9     1944.21     1794.30     38.20 o 
  -4   5   9        0.23        7.63      6.61 o 
  -3   5   9     2428.22     2553.23     30.07 o 
  -2   5   9      404.67      437.49     10.40 o 
  -1   5   9        4.45       -1.26      9.79 o 
   0   5   9      122.79      146.03      9.13 o 
   1   5   9     2957.42     2689.52     20.78 o 
   2   5   9       14.35       13.57     10.84 o 
   3   5   9     8252.30     8246.48     37.69 o 
   4   5   9       32.53       42.70     16.52 o 
   5   5   9     5181.57     5192.60     77.45 o 
   6   5   9     1746.64     1709.48     36.58 o 
   7   5   9      629.05      675.61     19.78 o 
   8   5   9        8.00       10.84     16.21 o 
   9   5   9      414.76      373.00     19.39 o 
  10   5   9       19.37       38.16     17.36 o 
  11   5   9     1206.33     1310.99     32.95 o 
  12   5   9       35.12       31.63     23.78 o 
  13   5   9     1434.72     1379.42     35.65 o 
  14   5   9        9.43        8.51     35.54 o 
 -14   6   9     1179.32     1257.54     32.77 o 
 -13   6   9     1071.99     1085.26     29.95 o 
 -12   6   9        2.98       16.15     20.62 o 
 -11   6   9     1295.05     1357.79     30.61 o 
 -10   6   9       94.82       93.99     20.67 o 
  -9   6   9     1496.30     1471.50     49.96 o 
  -8   6   9      282.37      313.76     16.64 o 
  -7   6   9      685.58      632.40     19.10 o 
  -6   6   9       51.60       73.08     18.07 o 
  -5   6   9      132.98      142.98     11.30 o 
  -4   6   9      801.08      791.24     11.97 o 
  -3   6   9     1703.82     1718.53     14.60 o 
  -2   6   9      229.99      244.87      9.68 o 
  -1   6   9     2754.22     2654.38     15.29 o 
   0   6   9      178.90      192.17     10.23 o 
   1   6   9     3730.40     3766.91     35.89 o 
   2   6   9     1992.43     2045.09     19.37 o 
   3   6   9      240.91      276.44     13.98 o 
   4   6   9     5337.41     5245.68     82.06 o 
   5   6   9     1404.34     1438.79     29.37 o 
   6   6   9       18.68       30.27     14.66 o 
   7   6   9      649.19      713.48     19.38 o 
   8   6   9       32.17       37.09     15.90 o 
   9   6   9      861.01      895.38     22.52 o 
  10   6   9      611.14      659.08     22.59 o 
  11   6   9      368.18      315.45     19.39 o 
  12   6   9      822.75      811.56     29.04 o 
  13   6   9       70.91       77.67     30.36 o 
  14   6   9      206.89      190.30     38.45 o 
 -14   7   9      411.11      456.51     43.83 o 
 -13   7   9       32.12       31.64     21.36 o 
 -12   7   9     2168.17     2181.20     36.09 o 
 -11   7   9       19.05       20.74     18.51 o 
 -10   7   9     2368.90     2347.97     38.68 o 
  -9   7   9      242.41      278.35     20.90 o 
  -8   7   9       57.47       59.69     14.04 o 
  -7   7   9       55.74       48.00     17.86 o 
  -6   7   9     1053.62     1015.96     24.23 o 
  -5   7   9       37.94       25.95     15.92 o 
  -4   7   9     1660.91     1712.97     15.20 o 
  -3   7   9     1137.72     1065.26     13.51 o 
  -2   7   9     4271.58     4198.18     36.54 o 
  -1   7   9      311.43      383.05      9.52 o 
   0   7   9     5460.05     5408.34     27.74 o 
   1   7   9      416.31      430.86     16.54 o 
   2   7   9      105.05      140.56     12.28 o 
   3   7   9      344.34      371.12     14.87 o 
   4   7   9      189.52      204.57     16.90 o 
   5   7   9      631.36      723.90     21.88 o 
   6   7   9     2742.95     2698.41     27.36 o 
   7   7   9       42.06       54.91     15.21 o 
   8   7   9     2109.83     2223.14     28.19 o 
   9   7   9       96.97       89.61     16.39 o 
  10   7   9     1069.92     1065.67     24.13 o 
  11   7   9        7.31       17.12     16.91 o 
  12   7   9        0.08      -18.91     22.05 o 
  13   7   9        7.19        9.66     36.75 o 
 -14   8   9     1196.07     1141.73     52.95 o 
 -13   8   9      126.73      112.00     38.53 o 
 -12   8   9        9.71        8.21     18.97 o 
 -11   8   9      533.20      533.18     24.53 o 
 -10   8   9       43.57       43.83     19.86 o 
  -9   8   9      876.89      848.78     20.32 o 
  -8   8   9     1768.58     1831.97     49.76 o 
  -7   8   9        6.25       13.28     19.24 o 
  -6   8   9        5.40        6.56     18.60 o 
  -5   8   9     1903.51     1868.04     34.31 o 
  -4   8   9     2118.75     2167.90     25.17 o 
  -3   8   9     1307.04     1240.47     15.83 o 
  -2   8   9      102.10       97.26     10.64 o 
  -1   8   9        1.08       -1.23     11.38 o 
   0   8   9     1141.14     1206.82     17.45 o 
   1   8   9     1039.02     1093.76     16.62 o 
   2   8   9     4729.00     4746.90     87.45 o 
   3   8   9      193.23      185.28     14.42 o 
   4   8   9     7410.25     7387.08     63.89 o 
   5   8   9       26.56       44.28     17.04 o 
   6   8   9     2370.27     2256.17     25.68 o 
   7   8   9      182.05      197.04     15.48 o 
   8   8   9       49.16       37.54     16.63 o 
   9   8   9       38.25       67.52     17.09 o 
  10   8   9      892.79      826.43     22.45 o 
  11   8   9        1.54       18.57     17.80 o 
  12   8   9      419.40      424.62     27.96 o 
  13   8   9       76.69      104.68     34.84 o 
 -14   9   9      333.71      359.14     42.91 o 
 -13   9   9      860.26      870.95     47.18 o 
 -12   9   9      504.86      512.47     38.24 o 
 -11   9   9        0.87        5.50     34.76 o 
 -10   9   9      116.94      132.99     20.53 o 
  -9   9   9      736.40      774.48     27.02 o 
  -8   9   9      199.05      186.98     23.29 o 
  -7   9   9     2792.21     2836.92     38.85 o 
  -6   9   9      539.15      494.16     29.60 o 
  -5   9   9     1617.18     1639.33     33.75 o 
  -4   9   9     1773.77     1769.32     18.31 o 
  -3   9   9      240.37      261.29     11.85 o 
  -2   9   9     2401.33     2438.52     31.05 o 
  -1   9   9      112.17      101.92      9.86 o 
   0   9   9      341.09      352.36     11.84 o 
   1   9   9     1336.66     1364.94     24.47 o 
   2   9   9       38.42       48.11     12.11 o 
   3   9   9     2784.84     2821.16     29.58 o 
   4   9   9      378.84      385.06     15.86 o 
   5   9   9     2413.27     2195.04     24.33 o 
   6   9   9      520.34      473.16     16.89 o 
   7   9   9        0.30        2.80     14.43 o 
   8   9   9     1263.91     1171.67     25.87 o 
   9   9   9      204.68      216.68     18.17 o 
  10   9   9      518.56      479.58     23.17 o 
  11   9   9     1104.08     1109.40     38.04 o 
  12   9   9      327.39      339.71     29.09 o 
  13   9   9      725.56      691.19     42.09 o 
 -13  10   9     1177.59     1242.07     52.17 o 
 -12  10   9      145.42      164.92     35.31 o 
 -11  10   9     2985.52     3094.88     63.14 o 
 -10  10   9       41.23       32.66     22.70 o 
  -9  10   9     3327.30     3384.23     90.13 o 
  -8  10   9       51.64       48.30     21.44 o 
  -7  10   9      477.73      485.99     23.29 o 
  -6  10   9        2.04       -7.03     17.60 o 
  -5  10   9     1200.27     1160.63     16.91 o 
  -4  10   9      215.83      231.64     10.99 o 
  -3  10   9     8399.37     8265.79     57.30 o 
  -2  10   9        4.50       13.06      9.47 o 
  -1  10   9     2376.40     2427.85     20.06 o 
   0  10   9      676.40      640.11     13.44 o 
   1  10   9       33.73       25.64     11.79 o 
   2  10   9       69.11       55.67     12.33 o 
   3  10   9       30.27       32.49     12.48 o 
   4  10   9      422.35      400.09     15.24 o 
   5  10   9     1298.21     1298.70     20.64 o 
   6  10   9       20.25       21.72     16.60 o 
   7  10   9     1243.28     1171.87     21.78 o 
   8  10   9      220.45      238.36     17.82 o 
   9  10   9     1032.17     1043.57     23.11 o 
  10  10   9       21.99       21.14     16.77 o 
  11  10   9      325.81      351.87     25.67 o 
  12  10   9      578.10      641.65     32.20 o 
  13  10   9       50.72       80.41     34.71 o 
 -13  11   9      167.41      153.80     40.22 o 
 -12  11   9      951.79      959.96     44.45 o 
 -11  11   9      105.97       92.65     36.09 o 
 -10  11   9     2271.78     2283.97     39.35 o 
  -9  11   9     1040.20     1096.50     29.97 o 
  -8  11   9      543.15      557.93     37.83 o 
  -7  11   9     2805.53     2902.23     38.07 o 
  -6  11   9       32.27       24.54     19.36 o 
  -5  11   9     2653.89     2684.78     28.07 o 
  -4  11   9     1090.39     1104.85     17.59 o 
  -3  11   9     1068.77     1053.96     17.04 o 
  -2  11   9      595.59      535.41     14.73 o 
  -1  11   9      882.50      949.11     19.23 o 
   0  11   9      452.99      497.87     17.31 o 
   1  11   9     1297.53     1362.64     27.16 o 
   2  11   9      104.66       97.24     12.45 o 
   3  11   9      999.61     1049.10     20.58 o 
   4  11   9       79.08      111.71     13.47 o 
   5  11   9     1151.33     1124.56     34.34 o 
   6  11   9     1151.32     1184.41     34.40 o 
   7  11   9      128.14      134.61     15.87 o 
   8  11   9      504.64      500.20     18.92 o 
   9  11   9      291.17      300.36     18.56 o 
  10  11   9      542.32      621.27     38.33 o 
  11  11   9      256.25      295.29     24.47 o 
  12  11   9        1.19       36.89     25.24 o 
 -12  12   9      580.94      633.74     39.57 o 
 -11  12   9       15.77       16.25     25.06 o 
 -10  12   9      327.62      325.84     25.90 o 
  -9  12   9      318.77      326.63     23.57 o 
  -8  12   9     3414.28     3494.05     98.81 o 
  -7  12   9        6.52        3.09     21.22 o 
  -6  12   9     1493.87     1501.75     24.42 o 
  -5  12   9       50.44       63.71     15.12 o 
  -4  12   9      665.90      662.59     16.40 o 
  -3  12   9      519.62      510.43     14.77 o 
  -2  12   9       92.69      120.39     12.72 o 
  -1  12   9       55.72       57.56     15.09 o 
   0  12   9     1366.06     1347.95     26.82 o 
   1  12   9       17.13       21.31     19.99 o 
   2  12   9     2622.60     2563.28     33.31 o 
   3  12   9        2.34       11.55     21.20 o 
   4  12   9     4898.17     4856.70     45.06 o 
   5  12   9       94.54       90.22     21.80 o 
   6  12   9     2329.05     2237.08     35.87 o 
   7  12   9      325.43      277.64     23.41 o 
   8  12   9       89.91      102.13     22.67 o 
   9  12   9        1.13        8.95     21.56 o 
  10  12   9      596.39      673.74     29.46 o 
  11  12   9      249.41      276.78     27.23 o 
  12  12   9     1541.66     1593.05     36.89 o 
 -12  13   9      731.03      782.44     32.85 o 
 -11  13   9       20.36       50.84     23.26 o 
 -10  13   9     1983.15     2024.98     38.00 o 
  -9  13   9      300.86      265.44     22.54 o 
  -8  13   9      476.73      526.50     25.84 o 
  -7  13   9      160.82      154.24     22.62 o 
  -6  13   9      596.32      614.40     20.18 o 
  -5  13   9        2.14       -2.70     16.07 o 
  -4  13   9     1373.58     1333.65     19.34 o 
  -3  13   9      577.70      597.61     15.72 o 
  -2  13   9     4106.50     4077.79     27.25 o 
  -1  13   9       50.64       27.61     16.38 o 
   0  13   9      365.98      367.32     16.83 o 
   1  13   9      849.52      806.04     40.38 o 
   2  13   9      100.98       88.37     19.60 o 
   3  13   9     1518.40     1475.90     41.18 o 
   4  13   9        3.59       12.11     20.97 o 
   5  13   9     1057.56     1001.25     27.96 o 
   6  13   9     1900.31     1928.67     35.25 o 
   7  13   9       34.47       56.97     19.46 o 
   8  13   9     1123.17     1102.30     30.28 o 
   9  13   9      148.36      146.72     23.57 o 
  10  13   9      806.20      820.68     30.04 o 
  11  13   9      763.86      829.01     32.17 o 
 -12  14   9      131.95      157.28     28.13 o 
 -11  14   9     1643.67     1679.81     37.26 o 
 -10  14   9        0.65        6.05     22.87 o 
  -9  14   9      658.85      691.86     41.34 o 
  -8  14   9      496.29      462.30     24.80 o 
  -7  14   9      437.06      444.92     19.63 o 
  -6  14   9      751.57      829.58     22.48 o 
  -5  14   9      608.79      603.18     20.28 o 
  -4  14   9       15.39       17.42     13.47 o 
  -3  14   9     2974.00     2972.63     27.86 o 
  -2  14   9       14.43       12.56     13.14 o 
  -1  14   9     3419.55     3276.35     49.93 o 
   0  14   9     1454.59     1334.86     23.65 o 
   1  14   9      907.28      889.75     26.60 o 
   2  14   9      498.40      503.10     23.48 o 
   3  14   9      322.03      323.82     23.30 o 
   4  14   9      166.40      153.01     22.61 o 
   5  14   9      712.92      788.42     28.46 o 
   6  14   9     1003.14      924.71     31.02 o 
   7  14   9     1213.98     1189.92     25.68 o 
   8  14   9        6.36       15.26     22.67 o 
   9  14   9      575.97      548.38     27.44 o 
  10  14   9       48.55       46.06     23.76 o 
  11  14   9      183.10      176.88     25.35 o 
 -11  15   9        4.56        6.26     23.59 o 
 -10  15   9        0.30        4.19     24.99 o 
  -9  15   9      274.38      266.66     24.51 o 
  -8  15   9       72.40       94.19     23.59 o 
  -7  15   9     1951.58     2030.59     28.78 o 
  -6  15   9      160.21      141.54     17.57 o 
  -5  15   9     1852.20     1851.18     25.72 o 
  -4  15   9      123.49      122.17     14.56 o 
  -3  15   9      329.81      352.10     15.34 o 
  -2  15   9      590.87      571.52     15.87 o 
  -1  15   9      264.39      272.52     18.07 o 
   0  15   9      141.13      156.99     17.80 o 
   1  15   9     3118.13     2977.93     36.85 o 
   2  15   9       30.80       23.12     20.84 o 
   3  15   9     3543.60     3537.22     74.77 o 
   4  15   9      218.63      209.02     23.35 o 
   5  15   9     1277.22     1276.41     32.11 o 
   6  15   9      134.85      163.26     25.09 o 
   7  15   9      269.19      222.87     19.65 o 
   8  15   9        0.18       -7.53     21.92 o 
   9  15   9      275.75      294.25     26.07 o 
  10  15   9       13.02       14.46     23.72 o 
 -10  16   9       90.08       68.99     24.08 o 
  -9  16   9      469.83      508.34     28.58 o 
  -8  16   9      513.00      518.29     21.72 o 
  -7  16   9       35.44       41.44     17.60 o 
  -6  16   9      791.93      772.61     22.12 o 
  -5  16   9      187.93      159.93     15.84 o 
  -4  16   9      189.03      183.33     14.88 o 
  -3  16   9      111.30      131.13     14.20 o 
  -2  16   9      462.78      421.40     15.31 o 
  -1  16   9     1481.69     1431.10     34.77 o 
   0  16   9      326.17      289.76     17.82 o 
   1  16   9      148.58      134.21     21.86 o 
   2  16   9     1913.88     1916.26     34.62 o 
   3  16   9       13.57        9.85     22.74 o 
   4  16   9     1021.32     1015.05     30.01 o 
   5  16   9      325.92      342.20     25.08 o 
   6  16   9      437.78      418.25     27.04 o 
   7  16   9      822.06      836.01     24.79 o 
   8  16   9      137.03      154.57     23.02 o 
   9  16   9      348.33      306.61     25.98 o 
  10  16   9     1151.05     1253.13     48.77 o 
 -10  17   9     1158.22     1275.91     34.57 o 
  -9  17   9       36.71       53.29     18.81 o 
  -8  17   9      352.79      364.08     21.86 o 
  -7  17   9        0.22        7.01     17.86 o 
  -6  17   9      168.15      160.53     18.17 o 
  -5  17   9       16.67       12.73     14.90 o 
  -4  17   9      745.96      712.13     18.35 o 
  -3  17   9      196.19      159.75     14.07 o 
  -2  17   9     1087.08     1087.80     24.06 o 
  -1  17   9        9.53       -1.85     17.05 o 
   0  17   9     2349.11     2355.30     35.51 o 
   1  17   9       54.62       52.62     21.93 o 
   2  17   9      761.48      721.06     26.55 o 
   3  17   9       73.14       76.13     21.12 o 
   4  17   9      286.49      256.69     24.11 o 
   5  17   9        6.35       18.67     23.34 o 
   6  17   9     1287.62     1347.20     33.78 o 
   7  17   9      131.79      153.23     21.77 o 
   8  17   9     1253.60     1247.45     30.43 o 
   9  17   9      153.26      178.88     24.91 o 
  -9  18   9      271.86      238.18     20.84 o 
  -8  18   9      476.14      493.34     22.80 o 
  -7  18   9        0.07       12.31     17.95 o 
  -6  18   9     1211.79     1199.47     23.50 o 
  -5  18   9       99.82       82.55     15.13 o 
  -4  18   9      489.60      449.85     16.93 o 
  -3  18   9      898.76      836.32     22.78 o 
  -2  18   9       99.58       77.20     17.98 o 
  -1  18   9      901.62      890.52     22.53 o 
   0  18   9       95.76       79.93     21.51 o 
   1  18   9      337.88      335.88     24.18 o 
   2  18   9     1309.35     1305.50     42.95 o 
   3  18   9        0.03       -2.19     22.34 o 
   4  18   9     1500.43     1367.63     33.14 o 
   5  18   9      250.96      269.67     25.46 o 
   6  18   9      547.50      551.54     28.41 o 
   7  18   9      179.00      233.73     25.78 o 
   8  18   9       47.30       39.58     20.16 o 
  -8  19   9        7.27        9.55     18.86 o 
  -7  19   9      969.16     1031.60     25.70 o 
  -6  19   9       43.02       46.89     15.61 o 
  -5  19   9     1128.14     1099.60     32.25 o 
  -4  19   9        1.26        6.30     18.15 o 
  -3  19   9      230.64      237.38     19.01 o 
  -2  19   9       27.83       23.67     17.10 o 
  -1  19   9       15.17        3.43     16.81 o 
   0  19   9      165.11      181.22     21.78 o 
   1  19   9      852.74      810.48     38.58 o 
   2  19   9        1.01      -17.45     21.34 o 
   3  19   9      845.66      861.31     36.26 o 
   4  19   9        2.80       -1.72     23.37 o 
   5  19   9      619.94      622.54     28.38 o 
   6  19   9       11.72       26.60     25.47 o 
   7  19   9      137.11      130.11     27.36 o 
  -7  20   9      197.58      281.18     42.17 o 
  -6  20   9        2.80       14.92     24.21 o 
  -5  20   9      461.29      469.78     28.93 o 
  -4  20   9      147.13      146.29     27.01 o 
  -3  20   9      323.15      319.03     27.88 o 
  -2  20   9      175.14      157.99     24.62 o 
  -1  20   9      869.10      863.28     31.12 o 
   0  20   9       42.76       54.90     33.42 o 
   1  20   9      327.36      327.33     43.19 o 
   2  20   9       39.76       29.53     40.78 o 
   3  20   9       22.20       14.06     37.58 o 
   4  20   9       82.85       90.33     46.16 o 
   5  20   9      238.50      269.70     43.39 o 
   6  20   9       13.38       17.13     44.11 o 
  -5  21   9     1251.08     1240.18     52.91 o 
  -4  21   9      147.26      127.05     28.06 o 
  -3  21   9       32.00       20.22     25.52 o 
  -2  21   9      941.75      966.14     31.59 o 
  -1  21   9       80.20       66.42     26.34 o 
   0  21   9      242.61      225.22     43.50 o 
   1  21   9      328.93      340.98     46.02 o 
   2  21   9       41.48       25.92     40.67 o 
   3  21   9      138.39      105.65     39.11 o 
   4  21   9       51.09       31.55     45.87 o 
  -3  22   9       25.80       18.91     24.76 o 
  -2  22   9       15.59       -1.71     24.67 o 
  -1  22   9        7.66       -1.35     27.16 o 
   0  22   9      745.75      850.80     50.51 o 
   1  22   9        3.97       59.37     41.16 o 
   2  22   9      357.24      333.72     42.08 o 
 -14   0  10      430.09      397.53     36.91 o 
 -12   0  10      602.83      510.92     34.17 o 
 -10   0  10       58.46       48.57     30.95 o 
  -8   0  10     8902.30     9175.01     53.12 o 
  -6   0  10     7341.67     7396.47    105.70 o 
  -4   0  10      889.65      822.50     16.14 o 
  -2   0  10     1069.66     1018.65     31.39 o 
   0   0  10     1939.03     2047.60     37.11 o 
   2   0  10        4.97      235.36     25.59 o 
   4   0  10     4556.36     4644.01     38.62 o 
   6   0  10     3550.92     3582.18     37.97 o 
   8   0  10      904.72      855.93     26.66 o 
  10   0  10      210.30      225.81     36.11 o 
  12   0  10     1885.13     1886.52     52.59 o 
  14   0  10      541.28      495.83     46.16 o 
 -14   1  10       38.47       24.54     22.00 o 
 -13   1  10      285.77      320.97     25.48 o 
 -12   1  10     1391.36     1294.70     31.79 o 
 -11   1  10      145.67      140.94     21.59 o 
 -10   1  10     1828.56     1834.50     32.88 o 
  -9   1  10     1102.16     1108.77     19.62 o 
  -8   1  10     2150.57     2141.33     20.49 o 
  -7   1  10     2703.31     2687.05     23.52 o 
  -6   1  10       38.12       39.66     11.10 o 
  -5   1  10     1925.24     1974.73     25.87 o 
  -4   1  10     2094.90     2045.43     16.12 o 
  -3   1  10     1672.30     1665.62     16.46 o 
  -2   1  10      877.13      797.62     15.94 o 
  -1   1  10      104.37       66.28     15.46 o 
   0   1  10     1551.09     1345.53     40.24 o 
   1   1  10      790.00      770.22     20.85 o 
   2   1  10     2250.07     2229.33     47.60 o 
   3   1  10     1277.15     1204.12     20.15 o 
   4   1  10      473.82      483.38     13.93 o 
   5   1  10     1770.79     1755.13     37.27 o 
   6   1  10     2275.54     2281.76     24.40 o 
   7   1  10       85.84      107.52     14.52 o 
   8   1  10     2192.18     2224.99     28.66 o 
   9   1  10      312.88      318.88     19.81 o 
  10   1  10     1468.20     1507.56     46.65 o 
  11   1  10      242.40      269.79     26.80 o 
  12   1  10        6.09        5.43     21.64 o 
  13   1  10      122.68      144.22     27.62 o 
  14   1  10      147.21      141.87     28.03 o 
 -14   2  10      303.91      287.16     24.87 o 
 -13   2  10      558.34      585.18     27.31 o 
 -12   2  10      123.98      133.68     21.97 o 
 -11   2  10     1042.50     1074.83     28.43 o 
 -10   2  10      454.30      465.37     24.48 o 
  -9   2  10     3162.11     3182.09     32.34 o 
  -8   2  10      466.28      483.05     13.97 o 
  -7   2  10     1526.69     1581.96     18.22 o 
  -6   2  10      777.51      787.85     14.51 o 
  -5   2  10      652.01      651.67     15.31 o 
  -4   2  10        6.57        2.75      9.22 o 
  -3   2  10     1105.22     1025.48     14.14 o 
  -2   2  10      163.01      165.43     13.21 o 
  -1   2  10     6374.84     6159.10     71.97 o 
   0   2  10      640.24      695.32     20.50 o 
   1   2  10     2683.19     2571.95     29.54 o 
   2   2  10       57.46       84.61     12.79 o 
   3   2  10      201.18      177.81     13.71 o 
   4   2  10      526.60      509.77     13.90 o 
   5   2  10     2230.18     2232.87     21.83 o 
   6   2  10      202.65      249.88     14.32 o 
   7   2  10     5586.14     5296.12     46.39 o 
   8   2  10       85.61      113.55     18.28 o 
   9   2  10     1990.03     2002.46     28.56 o 
  10   2  10      186.84      172.47     23.06 o 
  11   2  10      497.82      489.60     28.28 o 
  12   2  10      309.96      325.36     28.70 o 
  13   2  10       76.63       72.43     25.51 o 
 -14   3  10      124.95      105.09     24.29 o 
 -13   3  10      498.72      454.68     27.27 o 
 -12   3  10       40.03       32.31     20.84 o 
 -11   3  10      144.88      135.87     21.60 o 
 -10   3  10       53.28       33.87     19.99 o 
  -9   3  10     1332.13     1329.22     18.19 o 
  -8   3  10       67.74       72.23     11.91 o 
  -7   3  10     3665.98     3641.94     35.05 o 
  -6   3  10       30.58       46.59     10.54 o 
  -5   3  10     2864.57     2892.70     23.23 o 
  -4   3  10      324.54      323.17      8.02 o 
  -3   3  10     1854.44     1972.50     14.23 o 
  -2   3  10     1055.07     1078.69     12.97 o 
  -1   3  10       30.27       14.58     15.08 o 
   0   3  10     1410.95     1241.79     22.63 o 
   1   3  10     4163.60     4189.13     32.00 o 
   2   3  10       88.82       69.81     12.59 o 
   3   3  10     1042.04     1097.67     18.82 o 
   4   3  10     2282.58     2200.79     24.05 o 
   5   3  10     3286.29     3247.57     28.09 o 
   6   3  10      580.50      547.92     15.99 o 
   7   3  10      360.66      377.12     21.32 o 
   8   3  10     1177.43     1135.53     23.40 o 
   9   3  10      725.66      648.55     21.20 o 
  10   3  10       17.41       65.68     22.05 o 
  11   3  10      736.99      791.54     30.61 o 
  12   3  10        5.64       -4.29     22.97 o 
  13   3  10      716.54      728.83     32.20 o 
 -14   4  10      738.78      745.64     31.20 o 
 -13   4  10       23.13       34.48     21.57 o 
 -12   4  10      469.91      504.83     26.32 o 
 -11   4  10     1066.32     1087.73     29.45 o 
 -10   4  10      229.59      225.31     22.49 o 
  -9   4  10     1241.73     1188.11     26.50 o 
  -8   4  10     3946.18     3909.95     42.92 o 
  -7   4  10       82.40       83.40     11.06 o 
  -6   4  10     4181.61     4228.94     31.84 o 
  -5   4  10        1.35        9.01      7.95 o 
  -4   4  10     4258.56     4264.42     23.19 o 
  -3   4  10     1498.29     1370.02     13.41 o 
  -2   4  10      214.30      220.67     10.54 o 
  -1   4  10     2405.96     2422.53     27.18 o 
   0   4  10      197.99      191.97     12.61 o 
   1   4  10      900.15      865.30     16.61 o 
   2   4  10     2012.60     2043.89     25.68 o 
   3   4  10       21.41       27.85     12.90 o 
   4   4  10     2903.81     2860.29     26.07 o 
   5   4  10      961.70      903.41     25.12 o 
   6   4  10      611.77      643.21     19.50 o 
   7   4  10      645.11      652.46     22.58 o 
   8   4  10       52.39       77.08     17.38 o 
   9   4  10     1192.42     1182.83     25.01 o 
  10   4  10      223.27      284.61     20.90 o 
  11   4  10      105.09      134.45     23.18 o 
  12   4  10      322.22      352.82     27.26 o 
  13   4  10        3.62        1.06     26.23 o 
 -14   5  10        2.28       13.80     22.39 o 
 -13   5  10        6.04      -16.00     23.23 o 
 -12   5  10     1135.43     1110.17     45.92 o 
 -11   5  10      333.39      339.42     23.56 o 
 -10   5  10     3159.52     3133.18     32.09 o 
  -9   5  10      568.77      514.89     19.02 o 
  -8   5  10      971.22     1012.06     21.16 o 
  -7   5  10      986.47     1051.04     20.89 o 
  -6   5  10       31.84       60.33     17.99 o 
  -5   5  10       94.52      111.29      8.08 o 
  -4   5  10     2474.39     2473.45     17.73 o 
  -3   5  10      685.57      689.31     11.87 o 
  -2   5  10     5189.21     4952.60     32.56 o 
  -1   5  10       35.83       47.11     10.64 o 
   0   5  10     5731.52     5638.45     42.95 o 
   1   5  10        4.20       10.47     11.18 o 
   2   5  10      664.63      709.39     15.49 o 
   3   5  10        1.03        8.82     11.93 o 
   4   5  10       15.00       16.04     13.73 o 
   5   5  10        1.34        7.99     14.44 o 
   6   5  10     1155.85     1102.29     21.97 o 
   7   5  10      150.93      129.50     16.08 o 
   8   5  10     2014.27     2053.18     27.95 o 
   9   5  10      292.06      292.32     18.99 o 
  10   5  10     1783.83     1716.85     30.52 o 
  11   5  10       61.96       64.73     18.70 o 
  12   5  10       70.16       37.48     23.25 o 
  13   5  10        0.08       14.24     23.88 o 
 -14   6  10     1301.39     1274.54    108.28 o 
 -13   6  10      289.04      290.70     25.49 o 
 -12   6  10       28.26       43.21     22.19 o 
 -11   6  10      513.64      494.93     24.35 o 
 -10   6  10      412.09      397.92     18.98 o 
  -9   6  10     1439.56     1489.15     24.06 o 
  -8   6  10     1181.46     1192.58     22.23 o 
  -7   6  10      101.78      102.50     19.24 o 
  -6   6  10     1736.74     1751.75     29.24 o 
  -5   6  10        0.35       -1.06      9.25 o 
  -4   6  10     2564.96     2692.15     17.99 o 
  -3   6  10      420.27      415.86     10.76 o 
  -2   6  10      472.03      455.67     13.88 o 
  -1   6  10     2713.81     2584.68     19.55 o 
   0   6  10      357.48      359.94     12.22 o 
   1   6  10     1369.46     1312.51     17.08 o 
   2   6  10      945.84      991.88     14.19 o 
   3   6  10       59.99       61.37     12.44 o 
   4   6  10     1554.43     1534.67     27.24 o 
   5   6  10     1728.49     1611.85     27.23 o 
   6   6  10      448.51      484.89     17.94 o 
   7   6  10     1434.66     1417.23     42.37 o 
   8   6  10      305.66      299.71     18.90 o 
   9   6  10     1231.53     1230.55     24.84 o 
  10   6  10      113.16      154.58     18.93 o 
  11   6  10       79.53       76.38     18.82 o 
  12   6  10      896.12      911.64     32.73 o 
  13   6  10      139.83      150.54     25.78 o 
 -14   7  10       40.87       34.72     35.07 o 
 -13   7  10      988.02      974.19     31.21 o 
 -12   7  10      205.10      176.95     21.54 o 
 -11   7  10       13.23       10.72     21.25 o 
 -10   7  10      405.83      430.38     19.61 o 
  -9   7  10     1373.71     1398.92     24.34 o 
  -8   7  10      181.26      139.97     19.32 o 
  -7   7  10     3283.69     3372.70     49.81 o 
  -6   7  10      473.41      463.34     20.65 o 
  -5   7  10     3470.58     3438.70     24.64 o 
  -4   7  10      892.66      890.60     15.70 o 
  -3   7  10     2299.24     2360.84     20.66 o 
  -2   7  10        0.30       -1.59     12.87 o 
  -1   7  10      764.88      736.91     12.04 o 
   0   7  10       16.92       18.39      9.85 o 
   1   7  10      695.22      659.59     15.43 o 
   2   7  10      355.26      314.28     14.94 o 
   3   7  10     3094.05     2969.10     44.80 o 
   4   7  10       75.84       73.88     18.00 o 
   5   7  10     2212.53     2190.22     37.14 o 
   6   7  10       13.89       10.71     15.52 o 
   7   7  10       21.49       30.48     15.53 o 
   8   7  10       11.89       13.23     16.83 o 
   9   7  10      133.54      148.34     18.75 o 
  10   7  10      262.45      263.14     20.71 o 
  11   7  10      495.80      502.77     22.09 o 
  12   7  10      136.88      117.01     23.77 o 
  13   7  10     1285.44     1286.41     51.36 o 
 -13   8  10      227.63      260.48     37.71 o 
 -12   8  10      201.92      177.50     24.36 o 
 -11   8  10     2190.47     2090.91     29.55 o 
 -10   8  10      131.88      143.05     17.53 o 
  -9   8  10     5820.16     5696.43     51.00 o 
  -8   8  10     2755.07     2667.89     37.47 o 
  -7   8  10       12.52       21.21     19.21 o 
  -6   8  10       72.71       81.63     20.27 o 
  -5   8  10       88.53       80.19     12.40 o 
  -4   8  10      140.87      165.72     12.33 o 
  -3   8  10      442.92      422.79     13.95 o 
  -2   8  10     1312.18     1388.04     32.09 o 
  -1   8  10     4884.09     4657.89     29.82 o 
   0   8  10     2369.49     2372.94     21.98 o 
   1   8  10        3.60       14.71     12.65 o 
   2   8  10       92.77       94.25     13.36 o 
   3   8  10      365.13      416.10     16.15 o 
   4   8  10      317.11      310.64     26.62 o 
   5   8  10     2183.34     2010.69     29.21 o 
   6   8  10      632.30      639.74     19.02 o 
   7   8  10     2753.69     2629.96     34.11 o 
   8   8  10       54.41       53.31     17.01 o 
   9   8  10     1438.78     1456.70     29.97 o 
  10   8  10      203.96      218.25     20.21 o 
  11   8  10      535.91      500.15     22.33 o 
  12   8  10       69.91       85.69     20.10 o 
  13   8  10        4.88        6.36     39.86 o 
 -13   9  10       38.61       30.20     31.94 o 
 -12   9  10      149.87      178.54     38.70 o 
 -11   9  10       73.26       74.07     24.23 o 
 -10   9  10     3783.65     3647.84    102.99 o 
  -9   9  10      228.28      277.13     32.32 o 
  -8   9  10      848.52      889.86     27.96 o 
  -7   9  10     2113.11     2193.29     43.61 o 
  -6   9  10      729.15      694.79     20.09 o 
  -5   9  10      319.74      327.80     11.70 o 
  -4   9  10      608.00      587.51     12.02 o 
  -3   9  10     1042.11     1024.46     22.03 o 
  -2   9  10     3790.50     3727.39     26.17 o 
  -1   9  10      460.27      485.29     13.71 o 
   0   9  10     2340.90     2342.56     28.89 o 
   1   9  10     1472.31     1395.61     19.44 o 
   2   9  10       92.28      101.14     13.18 o 
   3   9  10      851.85      843.52     18.30 o 
   4   9  10       10.51        9.81     13.94 o 
   5   9  10      427.63      446.04     19.83 o 
   6   9  10     1429.68     1452.93     24.14 o 
   7   9  10       16.47       15.88     16.11 o 
   8   9  10     3145.67     3094.32     32.17 o 
   9   9  10       18.27       16.12     18.08 o 
  10   9  10      531.65      550.48     22.29 o 
  11   9  10      366.18      350.07     21.24 o 
  12   9  10       66.52       66.88     19.97 o 
 -13  10  10       24.17       10.53     32.33 o 
 -12  10  10       59.61       66.01     25.59 o 
 -11  10  10       12.22        6.23     22.07 o 
 -10  10  10      305.10      301.44     26.48 o 
  -9  10  10        0.13       22.45     23.48 o 
  -8  10  10     3343.06     3314.65     58.88 o 
  -7  10  10      240.96      207.74     23.34 o 
  -6  10  10     4204.75     4214.02     33.69 o 
  -5  10  10      117.19      124.19     10.96 o 
  -4  10  10     3940.11     3978.19     22.75 o 
  -3  10  10      337.00      353.93     11.65 o 
  -2  10  10      845.13      828.33     13.41 o 
  -1  10  10      506.10      518.92     14.57 o 
   0  10  10      250.69      212.54     13.42 o 
   1  10  10      164.60      155.67     13.32 o 
   2  10  10     2928.90     2816.47     39.47 o 
   3  10  10      226.18      214.51     14.45 o 
   4  10  10     2730.00     2755.89     57.63 o 
   5  10  10       14.91       52.09     15.10 o 
   6  10  10     1162.05     1210.78     26.16 o 
   7  10  10       29.47       58.92     15.63 o 
   8  10  10       61.24       60.28     17.05 o 
   9  10  10        4.74       -0.01     17.52 o 
  10  10  10      475.92      463.87     21.57 o 
  11  10  10        0.01        7.29     18.98 o 
  12  10  10      739.54      772.77     31.04 o 
 -12  11  10      472.15      487.93     30.40 o 
 -11  11  10       49.62       48.89     22.77 o 
 -10  11  10     1327.76     1306.10     54.13 o 
  -9  11  10      402.40      438.03     27.46 o 
  -8  11  10      854.05      873.68     58.29 o 
  -7  11  10     1009.94      967.32     28.18 o 
  -6  11  10      207.83      241.89     17.81 o 
  -5  11  10     2433.51     2506.92     23.67 o 
  -4  11  10      862.52      861.74     17.25 o 
  -3  11  10      739.65      766.75     16.76 o 
  -2  11  10     4134.27     4125.64     27.42 o 
  -1  11  10       16.73       15.35     15.86 o 
   0  11  10      753.06      746.21     23.52 o 
   1  11  10      143.81      186.27     19.97 o 
   2  11  10      482.48      511.27     23.68 o 
   3  11  10     1558.57     1549.68     30.23 o 
   4  11  10        0.02       16.94     21.39 o 
   5  11  10      561.11      638.77     26.72 o 
   6  11  10     1203.16     1085.28     26.98 o 
   7  11  10       78.06       80.52     15.84 o 
   8  11  10     1185.87     1164.06     25.26 o 
   9  11  10      154.38      159.92     18.84 o 
  10  11  10      263.52      248.93     26.96 o 
  11  11  10      360.89      410.22     29.97 o 
  12  11  10       58.08       82.99     25.59 o 
 -12  12  10        0.69       15.11     26.81 o 
 -11  12  10     1735.56     1915.99     84.00 o 
 -10  12  10       37.49       32.03     24.85 o 
  -9  12  10     1082.40     1115.46     31.78 o 
  -8  12  10       40.15       41.50     23.54 o 
  -7  12  10      574.58      577.34     26.92 o 
  -6  12  10      369.21      366.59     18.37 o 
  -5  12  10      250.23      266.43     14.71 o 
  -4  12  10       13.21       14.94     13.84 o 
  -3  12  10     4414.44     4419.37     28.93 o 
  -2  12  10      116.37      103.16     13.59 o 
  -1  12  10     1160.71     1188.97     22.51 o 
   0  12  10      594.07      582.42     23.52 o 
   1  12  10     2391.02     2277.75     32.65 o 
   2  12  10      251.90      209.61     20.58 o 
   3  12  10      132.89      154.43     21.97 o 
   4  12  10      254.35      220.24     22.57 o 
   5  12  10     1781.82     1718.96     33.26 o 
   6  12  10       18.86       41.23     22.36 o 
   7  12  10     2900.60     2980.67     41.97 o 
   8  12  10        0.87       20.35     21.54 o 
   9  12  10     1124.65     1127.55     31.87 o 
  10  12  10        5.60       22.14     22.43 o 
  11  12  10      266.64      278.58     27.94 o 
 -11  13  10        5.72       11.85     24.44 o 
 -10  13  10      893.92      929.85     32.68 o 
  -9  13  10      443.62      413.15     25.39 o 
  -8  13  10      274.85      303.67     25.35 o 
  -7  13  10      893.09      929.89     23.37 o 
  -6  13  10        0.96        2.75     14.41 o 
  -5  13  10     3115.19     3092.25     26.66 o 
  -4  13  10      262.74      256.87     14.52 o 
  -3  13  10     1700.13     1701.81     21.21 o 
  -2  13  10      299.62      291.80     14.84 o 
  -1  13  10      302.52      327.72     18.40 o 
   0  13  10      168.90      215.71     21.72 o 
   1  13  10      118.82      131.18     20.59 o 
   2  13  10      107.67      113.09     20.15 o 
   3  13  10     4074.69     3865.60     41.78 o 
   4  13  10       99.04      105.68     21.99 o 
   5  13  10      645.31      659.90     27.13 o 
   6  13  10     1554.35     1597.57     45.36 o 
   7  13  10        3.43       27.96     20.71 o 
   8  13  10      392.54      436.91     26.21 o 
   9  13  10      129.63      162.93     25.32 o 
  10  13  10        0.79       13.41     25.18 o 
  11  13  10      720.03      785.07     32.94 o 
 -11  14  10      497.11      475.35     28.11 o 
 -10  14  10       12.98        5.51     23.63 o 
  -9  14  10       13.21        6.50     22.26 o 
  -8  14  10     1068.84     1070.31     24.29 o 
  -7  14  10      150.72      155.08     17.93 o 
  -6  14  10     2711.62     2771.03     26.63 o 
  -5  14  10       44.15       38.17     14.98 o 
  -4  14  10     1217.04     1200.61     20.06 o 
  -3  14  10      897.73      864.69     17.91 o 
  -2  14  10      455.26      488.68     18.90 o 
  -1  14  10      316.54      316.81     17.66 o 
   0  14  10      223.57      233.48     20.82 o 
   1  14  10      419.64      408.05     43.04 o 
   2  14  10     1699.51     1606.84     31.08 o 
   3  14  10       33.04       49.59     21.84 o 
   4  14  10     1450.27     1519.44     32.83 o 
   5  14  10        1.22       -4.37     22.53 o 
   6  14  10       31.38       62.42     45.98 o 
   7  14  10      259.65      276.28     25.40 o 
   8  14  10      154.24      219.33     24.42 o 
   9  14  10      109.62       74.61     23.84 o 
  10  14  10      222.63      261.06     26.10 o 
 -10  15  10     1037.35      980.00     33.35 o 
  -9  15  10       59.08       54.64     19.26 o 
  -8  15  10      578.56      601.38     22.82 o 
  -7  15  10       46.48       59.98     18.97 o 
  -6  15  10        0.20        5.53     14.70 o 
  -5  15  10      131.40      123.23     14.35 o 
  -4  15  10      755.29      755.09     18.33 o 
  -3  15  10       63.76       85.36     14.51 o 
  -2  15  10     4226.65     4272.42     36.16 o 
  -1  15  10       82.30       91.50     18.31 o 
   0  15  10     2682.72     2691.27     36.97 o 
   1  15  10      138.92      113.27     21.82 o 
   2  15  10      829.83      785.01     26.79 o 
   3  15  10       63.85       81.39     22.23 o 
   4  15  10      182.04      199.89     24.54 o 
   5  15  10       47.25       48.50     23.24 o 
   6  15  10      947.81      989.30     31.22 o 
   7  15  10       14.63       34.74     18.86 o 
   8  15  10      976.36      985.06     32.10 o 
   9  15  10       28.40       20.83     25.77 o 
  10  15  10      446.78      445.55     30.21 o 
 -10  16  10       37.69       37.70     25.87 o 
  -9  16  10      377.70      415.20     21.49 o 
  -8  16  10      116.52      107.53     19.31 o 
  -7  16  10        6.52       14.12     17.72 o 
  -6  16  10      974.07     1001.72     20.58 o 
  -5  16  10       12.65       10.04     14.76 o 
  -4  16  10     1466.82     1387.26     21.47 o 
  -3  16  10     1011.15     1005.84     19.42 o 
  -2  16  10       70.44       70.62     17.20 o 
  -1  16  10     2214.26     2209.57     35.84 o 
   0  16  10       89.28      104.32     22.08 o 
   1  16  10      861.57      894.32     28.99 o 
   2  16  10     1048.22     1077.48     30.55 o 
   3  16  10      152.80      128.70     22.13 o 
   4  16  10      384.16      390.50     26.41 o 
   5  16  10      812.15      855.26     30.46 o 
   6  16  10       73.29       60.00     24.69 o 
   7  16  10     1348.06     1421.49     28.71 o 
   8  16  10       84.09       89.27     24.17 o 
   9  16  10       98.56      143.97     25.47 o 
  -9  17  10      339.85      301.59     22.90 o 
  -8  17  10       89.15       73.14     19.65 o 
  -7  17  10      639.43      670.53     20.02 o 
  -6  17  10       37.05       41.45     14.87 o 
  -5  17  10     1762.87     1724.46     35.04 o 
  -4  17  10       30.91       22.47     14.64 o 
  -3  17  10     1169.48     1159.14     20.28 o 
  -2  17  10      116.59      109.67     18.82 o 
  -1  17  10       25.12       28.72     17.81 o 
   0  17  10       60.60       54.18     21.29 o 
   1  17  10      629.32      614.59     27.01 o 
   2  17  10        0.32       12.22     22.52 o 
   3  17  10     1484.12     1495.89     34.19 o 
   4  17  10       17.27       14.55     21.66 o 
   5  17  10      477.32      504.00     29.46 o 
   6  17  10       35.77       51.88     24.56 o 
   7  17  10        2.07       11.25     20.28 o 
   8  17  10      122.86      115.63     25.48 o 
  -8  18  10      389.14      355.86     27.04 o 
  -7  18  10      339.64      339.11     18.85 o 
  -6  18  10      276.42      294.55     17.02 o 
  -5  18  10        0.99       14.29     15.75 o 
  -4  18  10      143.82      136.69     15.73 o 
  -3  18  10      983.83     1022.71     24.22 o 
  -2  18  10       18.24       15.29     17.89 o 
  -1  18  10     1049.38     1024.95     23.75 o 
   0  18  10       11.74       17.44     22.92 o 
   1  18  10     1212.19     1188.94     30.56 o 
   2  18  10       55.41       46.51     22.95 o 
   3  18  10        1.55      -14.04     22.67 o 
   4  18  10      308.93      324.10     26.61 o 
   5  18  10      150.49      204.27     26.55 o 
   6  18  10       50.39       89.43     24.83 o 
   7  18  10      189.15      225.13     23.17 o 
  -7  19  10        1.04        3.72     16.87 o 
  -6  19  10       56.39       59.43     16.44 o 
  -5  19  10      344.96      308.23     21.33 o 
  -4  19  10      337.99      370.42     21.04 o 
  -3  19  10      157.05      144.29     18.86 o 
  -2  19  10      663.09      680.13     22.05 o 
  -1  19  10       39.70       20.30     18.93 o 
   0  19  10      953.39     1014.04     66.44 o 
   1  19  10        4.39      -11.42     21.46 o 
   2  19  10      349.39      295.08     25.89 o 
   3  19  10      160.23      154.82     24.57 o 
   4  19  10       22.91       13.59     23.43 o 
   5  19  10      212.68      185.02     26.18 o 
   6  19  10      286.10      302.96     28.83 o 
  -5  20  10        0.77       11.31     19.41 o 
  -4  20  10     1100.48     1027.63     27.47 o 
  -3  20  10        5.19        5.02     18.92 o 
  -2  20  10       50.05       55.11     24.09 o 
  -1  20  10       92.73       80.39     27.04 o 
   0  20  10       12.57        3.90     38.52 o 
   1  20  10      112.19       96.09     36.99 o 
   2  20  10      678.93      720.70     47.15 o 
   3  20  10       20.13        6.20     44.49 o 
   4  20  10      399.29      360.59     48.50 o 
   5  20  10       29.43       13.30     38.79 o 
  -3  21  10      108.62       86.23     26.35 o 
  -2  21  10      176.02      164.83     25.96 o 
  -1  21  10        2.87       13.67     34.92 o 
   0  21  10      570.75      594.69     43.07 o 
   1  21  10       67.56       57.26     37.86 o 
   2  21  10      187.39      162.29     42.39 o 
   3  21  10      329.15      333.48     48.32 o 
 -13   0  11      158.82      162.48     32.27 o 
 -11   0  11     4450.26     4472.14     54.25 o 
  -9   0  11      425.78      460.95     20.96 o 
  -7   0  11     1008.44      979.07     23.36 o 
  -5   0  11       90.25       90.46     13.34 o 
  -3   0  11     4119.03     4028.51     34.35 o 
  -1   0  11     1761.51     1658.59     37.57 o 
   1   0  11     3829.95     3692.45     49.97 o 
   3   0  11     1532.04     1554.38     26.86 o 
   5   0  11        2.33        3.69     19.01 o 
   7   0  11     2025.20     2030.40     34.04 o 
   9   0  11     1188.01     1294.04     44.48 o 
  11   0  11     1248.24     1253.31     45.90 o 
  13   0  11       61.64       28.32     31.55 o 
 -14   1  11      196.80      199.99     26.75 o 
 -13   1  11      354.40      417.49     25.09 o 
 -12   1  11      156.67      164.12     18.02 o 
 -11   1  11       42.69       65.24     16.53 o 
 -10   1  11     2521.67     2516.14     27.28 o 
  -9   1  11      393.40      394.34     14.95 o 
  -8   1  11      527.65      526.54     14.88 o 
  -7   1  11      706.38      744.05     15.43 o 
  -6   1  11        3.30       -2.99     11.31 o 
  -5   1  11     2303.12     2394.50     18.50 o 
  -4   1  11        1.25       11.32     10.93 o 
  -3   1  11     2512.55     2610.25     35.24 o 
  -2   1  11     1560.23     1645.49     27.03 o 
  -1   1  11       81.11       87.82     17.92 o 
   0   1  11      464.75      446.62     20.22 o 
   1   1  11     1661.89     1472.71     26.08 o 
   2   1  11     1652.40     1652.32     31.67 o 
   3   1  11     4532.42     4500.75     42.24 o 
   4   1  11      162.86      165.61     13.54 o 
   5   1  11      605.92      632.10     15.96 o 
   6   1  11      547.99      551.58     16.19 o 
   7   1  11      929.92      901.75     20.66 o 
   8   1  11      569.70      555.23     17.01 o 
   9   1  11        0.55       -4.40     18.29 o 
  10   1  11      392.13      453.89     26.49 o 
  11   1  11      545.86      521.05     32.77 o 
  12   1  11       38.57       44.73     26.53 o 
  13   1  11      261.43      226.36     26.76 o 
 -14   2  11     1038.80     1114.10     34.35 o 
 -13   2  11        3.23       -5.22     22.03 o 
 -12   2  11      709.22      686.08     22.48 o 
 -11   2  11       34.16       65.33     17.36 o 
 -10   2  11       33.80       42.61     15.59 o 
  -9   2  11      238.91      262.47     13.93 o 
  -8   2  11      827.19      857.34     16.40 o 
  -7   2  11       19.41       13.59     11.43 o 
  -6   2  11     3456.26     3525.89     32.79 o 
  -5   2  11       14.08       30.88     10.47 o 
  -4   2  11     4386.88     4502.60     39.47 o 
  -3   2  11     1027.23     1082.64     19.26 o 
  -2   2  11      614.03      681.15     17.07 o 
  -1   2  11      688.10      714.40     20.96 o 
   0   2  11      518.97      522.58     20.28 o 
   1   2  11     1144.64     1124.37     24.77 o 
   2   2  11     6800.91     6630.44     52.65 o 
   3   2  11      339.53      320.13     16.02 o 
   4   2  11     2381.19     2488.41     22.74 o 
   5   2  11      970.04      905.93     17.09 o 
   6   2  11     1219.80     1154.15     18.60 o 
   7   2  11       64.84       78.05     14.43 o 
   8   2  11        1.56       -2.94     16.35 o 
   9   2  11        7.35       17.53     18.69 o 
  10   2  11      190.67      171.97     24.89 o 
  11   2  11      106.92      133.62     23.95 o 
  12   2  11      866.08      866.02     31.79 o 
  13   2  11        0.10        5.31     25.67 o 
 -14   3  11       21.05       38.38     23.96 o 
 -13   3  11      213.26      233.33     24.07 o 
 -12   3  11     1128.50     1158.75     25.24 o 
 -11   3  11      115.24      100.03     17.08 o 
 -10   3  11     3256.64     3378.62     33.17 o 
  -9   3  11      187.35      178.78     17.78 o 
  -8   3  11     2312.54     2303.14     27.31 o 
  -7   3  11      938.66      917.06     15.87 o 
  -6   3  11      152.19      163.41     12.78 o 
  -5   3  11        0.83        2.81     10.02 o 
  -4   3  11      767.11      763.09     15.77 o 
  -3   3  11      323.67      327.56     15.63 o 
  -2   3  11     4429.81     4233.81     33.76 o 
  -1   3  11        1.94       -3.10     16.11 o 
   0   3  11     2029.33     1915.79     28.27 o 
   1   3  11      565.21      606.12     16.19 o 
   2   3  11     2911.48     2917.52     31.63 o 
   3   3  11     1086.22     1141.64     19.86 o 
   4   3  11      136.47      139.19     14.61 o 
   5   3  11      634.09      629.23     16.28 o 
   6   3  11      409.57      419.89     21.02 o 
   7   3  11       51.60       42.36     15.86 o 
   8   3  11      842.30      882.29     23.28 o 
   9   3  11        1.04        2.32     17.03 o 
  10   3  11      587.06      634.61     23.05 o 
  11   3  11      320.12      246.41     25.36 o 
  12   3  11      164.33      151.62     27.24 o 
  13   3  11      136.35      149.06     32.98 o 
 -13   4  11      773.72      821.73     31.52 o 
 -12   4  11      299.84      290.57     19.38 o 
 -11   4  11     2146.90     2155.23     29.92 o 
 -10   4  11      175.78      180.32     18.73 o 
  -9   4  11     3614.51     3625.30     33.42 o 
  -8   4  11      346.19      345.88     17.87 o 
  -7   4  11      147.17      162.27     16.62 o 
  -6   4  11      585.49      688.15     22.54 o 
  -5   4  11      478.61      454.61     11.66 o 
  -4   4  11      965.91      983.80     17.09 o 
  -3   4  11      400.82      379.47     15.79 o 
  -2   4  11      110.93      111.66     10.27 o 
  -1   4  11     2496.64     2452.65     29.86 o 
   0   4  11        1.91        6.03     12.03 o 
   1   4  11     1048.78     1017.53     17.60 o 
   2   4  11     1515.04     1378.27     20.02 o 
   3   4  11     2258.78     2256.01     25.25 o 
   4   4  11     1847.15     1838.25     23.69 o 
   5   4  11       45.51       49.86     12.80 o 
   6   4  11      203.21      197.16     16.82 o 
   7   4  11     2771.95     2721.52     42.39 o 
   8   4  11       28.24       18.94     16.48 o 
   9   4  11      948.97     1002.79     24.33 o 
  10   4  11       13.94       11.17     17.43 o 
  11   4  11      216.26      199.76     25.42 o 
  12   4  11       76.67       68.34     22.92 o 
  13   4  11       16.04       32.78     26.20 o 
 -13   5  11     1346.01     1323.68     55.88 o 
 -12   5  11       16.08        5.35     18.32 o 
 -11   5  11      325.35      354.85     20.73 o 
 -10   5  11      115.05      102.69     18.28 o 
  -9   5  11       94.92      119.83     17.56 o 
  -8   5  11       70.62       71.80     15.84 o 
  -7   5  11     2237.24     2363.77     34.20 o 
  -6   5  11        7.65       11.20     17.31 o 
  -5   5  11     2383.70     2401.01     22.62 o 
  -4   5  11        1.08        4.99     12.07 o 
  -3   5  11      566.77      597.13     12.65 o 
  -2   5  11      166.21      168.52     11.19 o 
  -1   5  11        2.55       18.95     12.80 o 
   0   5  11      111.60      125.06     12.47 o 
   1   5  11     1201.57     1143.63     18.00 o 
   2   5  11      143.17      160.86     13.84 o 
   3   5  11     6913.05     6773.55     36.86 o 
   4   5  11     1100.58     1140.89     20.87 o 
   5   5  11     5854.32     5713.79     46.62 o 
   6   5  11      409.76      354.69     19.21 o 
   7   5  11     1147.66     1108.28     23.33 o 
   8   5  11        0.13      -18.29     17.30 o 
   9   5  11      144.32      142.18     18.52 o 
  10   5  11       13.76       16.19     18.47 o 
  11   5  11      458.42      459.26     21.45 o 
  12   5  11        2.20       -9.51     25.43 o 
 -13   6  11      497.15      535.53     23.22 o 
 -12   6  11      514.75      527.68     21.30 o 
 -11   6  11     1694.33     1765.84     27.96 o 
 -10   6  11       70.57       78.02     17.10 o 
  -9   6  11     2279.90     2311.20     35.99 o 
  -8   6  11      232.45      227.46     31.19 o 
  -7   6  11      321.12      325.70     22.07 o 
  -6   6  11     3069.67     3143.96     43.23 o 
  -5   6  11      103.59      132.73     13.70 o 
  -4   6  11     1501.09     1607.27     19.45 o 
  -3   6  11     1485.27     1447.76     20.09 o 
  -2   6  11      205.21      216.44     12.11 o 
  -1   6  11      549.72      526.65     24.95 o 
   0   6  11     1933.41     1846.15     19.74 o 
   1   6  11     2663.55     2532.92     34.28 o 
   2   6  11      213.75      254.17     13.88 o 
   3   6  11      331.50      378.00     15.18 o 
   4   6  11     3279.58     3247.16     36.34 o 
   5   6  11        0.55       18.66     19.47 o 
   6   6  11     1022.23      951.41     21.92 o 
   7   6  11      129.56      147.14     17.32 o 
   8   6  11        0.15       -2.68     18.34 o 
   9   6  11     1736.36     1680.44     28.88 o 
  10   6  11       31.63       20.30     18.27 o 
  11   6  11       70.71       40.40     20.21 o 
  12   6  11      569.87      530.57     42.74 o 
 -13   7  11       47.43       60.85     17.99 o 
 -12   7  11     1540.56     1564.38     28.49 o 
 -11   7  11      203.12      185.96     19.50 o 
 -10   7  11     4476.79     4528.84     53.91 o 
  -9   7  11      524.33      543.15     39.47 o 
  -8   7  11     2691.08     2632.02     36.82 o 
  -7   7  11       40.22       42.61     20.08 o 
  -6   7  11      372.96      395.55     15.07 o 
  -5   7  11        5.62       -5.98     12.21 o 
  -4   7  11     2659.04     2700.68     23.41 o 
  -3   7  11       59.08       45.95     12.77 o 
  -2   7  11     6185.67     6052.73     68.22 o 
  -1   7  11      199.25      221.29     14.57 o 
   0   7  11     2603.66     2673.77     26.55 o 
   1   7  11       48.00       39.45     10.43 o 
   2   7  11      685.81      729.39     30.79 o 
   3   7  11      227.43      245.60     19.61 o 
   4   7  11     1819.08     1714.95     29.33 o 
   5   7  11      454.28      455.80     30.56 o 
   6   7  11      654.47      632.84     19.85 o 
   7   7  11      402.77      410.03     18.90 o 
   8   7  11      687.15      764.68     22.37 o 
   9   7  11       40.77       42.76     18.28 o 
  10   7  11      574.28      616.35     22.73 o 
  11   7  11       16.59       10.13     20.04 o 
  12   7  11       81.95       52.49     25.00 o 
 -13   8  11        4.48       17.74     25.46 o 
 -12   8  11      350.95      361.77     27.07 o 
 -11   8  11      579.22      610.36     21.78 o 
 -10   8  11       24.50       20.52     22.27 o 
  -9   8  11     1139.21     1138.31     29.98 o 
  -8   8  11     1585.86     1593.74     33.26 o 
  -7   8  11      356.19      353.03     22.17 o 
  -6   8  11     2417.59     2518.99     24.11 o 
  -5   8  11        1.83        1.77     13.16 o 
  -4   8  11     5466.47     5628.39     31.12 o 
  -3   8  11     2336.11     2262.32     21.47 o 
  -2   8  11      293.26      295.52     15.40 o 
  -1   8  11      862.33      808.86     15.57 o 
   0   8  11      158.53      159.33     13.94 o 
   1   8  11       32.67       33.95     13.22 o 
   2   8  11     1871.84     1928.26     37.93 o 
   3   8  11     1258.48     1273.13     21.27 o 
   4   8  11     5750.79     5690.85     45.69 o 
   5   8  11        2.85       27.72     21.20 o 
   6   8  11     1754.48     1798.57     42.19 o 
   7   8  11      428.50      443.64     19.41 o 
   8   8  11       45.56       55.06     16.94 o 
   9   8  11        9.22        9.77     17.41 o 
  10   8  11      167.65      182.60     28.57 o 
  11   8  11      250.96      327.75     26.24 o 
  12   8  11      349.79      376.57     23.11 o 
 -12   9  11      468.44      535.93     28.51 o 
 -11   9  11     1287.12     1284.48     32.71 o 
 -10   9  11      555.36      544.01     27.68 o 
  -9   9  11       25.81       45.90     24.40 o 
  -8   9  11      174.38      168.41     22.88 o 
  -7   9  11     1486.86     1543.59     26.56 o 
  -6   9  11      581.65      530.07     16.25 o 
  -5   9  11     3303.06     3285.67     21.81 o 
  -4   9  11      353.09      361.86     12.32 o 
  -3   9  11     2505.57     2575.95     27.71 o 
  -2   9  11      218.19      212.00     12.87 o 
  -1   9  11      652.48      598.02     17.85 o 
   0   9  11     1193.88     1161.14     35.23 o 
   1   9  11      957.20      963.56     18.64 o 
   2   9  11      201.82      189.80     17.60 o 
   3   9  11     2283.15     2300.18     25.32 o 
   4   9  11        3.46        9.49     17.93 o 
   5   9  11     6403.43     6198.61    210.12 o 
   6   9  11      125.33      128.08     16.95 o 
   7   9  11       22.69       10.11     15.96 o 
   8   9  11      194.62      172.80     17.43 o 
   9   9  11        0.39       -3.30     17.64 o 
  10   9  11       68.27       44.62     18.51 o 
  11   9  11      636.41      727.43     26.27 o 
  12   9  11      157.28      156.70     21.53 o 
 -12  10  11      262.80      225.63     25.33 o 
 -11  10  11     1446.87     1490.91     36.22 o 
 -10  10  11      746.42      727.99     28.35 o 
  -9  10  11     3811.37     3852.00     58.04 o 
  -8  10  11        8.69       42.64     23.02 o 
  -7  10  11     1413.35     1458.86     47.05 o 
  -6  10  11      285.02      223.05     17.96 o 
  -5  10  11      591.77      578.62     15.66 o 
  -4  10  11        0.76        1.38     13.34 o 
  -3  10  11     1220.59     1230.26     15.71 o 
  -2  10  11       49.09       48.50     12.16 o 
  -1  10  11     5377.75     5250.22     38.68 o 
   0  10  11       11.15       15.28     13.18 o 
   1  10  11     1183.36     1178.82     19.29 o 
   2  10  11      163.34      154.64     14.03 o 
   3  10  11      101.16      117.19     14.42 o 
   4  10  11        0.36       18.44     14.58 o 
   5  10  11      711.09      713.99     22.96 o 
   6  10  11        5.29       15.55     18.85 o 
   7  10  11      937.58      940.14     21.79 o 
   8  10  11       30.61       43.38     17.30 o 
   9  10  11     1397.73     1411.13     45.39 o 
  10  10  11       28.19       21.54     18.40 o 
  11  10  11      912.95      919.84     26.17 o 
 -12  11  11      449.44      443.56     27.05 o 
 -11  11  11      123.31      131.74     25.63 o 
 -10  11  11     1386.98     1331.09     35.52 o 
  -9  11  11      118.29      116.81     24.73 o 
  -8  11  11     2014.76     2055.28     35.96 o 
  -7  11  11      720.73      720.83     29.82 o 
  -6  11  11       43.28       28.04     17.73 o 
  -5  11  11     1084.22     1148.44     19.15 o 
  -4  11  11      438.95      565.21     16.27 o 
  -3  11  11      716.32      734.70     17.02 o 
  -2  11  11     2784.07     2716.21     42.99 o 
  -1  11  11      127.61      119.13     16.55 o 
   0  11  11      748.89      779.48     24.80 o 
   1  11  11     2016.21     1888.29     31.59 o 
   2  11  11      142.57      179.66     21.76 o 
   3  11  11     2230.43     2189.14     34.37 o 
   4  11  11        0.58       39.40     23.04 o 
   5  11  11     1614.45     1622.58     45.43 o 
   6  11  11       48.14       40.42     30.10 o 
   7  11  11      327.70      377.51     25.83 o 
   8  11  11      429.05      507.78     28.73 o 
   9  11  11        8.35       27.45     25.54 o 
  10  11  11      899.31     1018.39     51.25 o 
  11  11  11       81.44       96.84     25.87 o 
 -11  12  11        0.50        5.48     22.44 o 
 -10  12  11      147.70      135.99     24.41 o 
  -9  12  11        0.16       -8.01     24.66 o 
  -8  12  11     1575.01     1560.09     27.56 o 
  -7  12  11        1.03        6.29     17.68 o 
  -6  12  11     1997.70     2129.89     23.75 o 
  -5  12  11      164.09      146.45     14.16 o 
  -4  12  11     1848.12     1869.82     22.27 o 
  -3  12  11      155.31      146.19     14.15 o 
  -2  12  11     1697.00     1696.52     25.06 o 
  -1  12  11       89.78       61.41     16.41 o 
   0  12  11     1427.88     1445.97     55.64 o 
   1  12  11       47.86       35.74     21.70 o 
   2  12  11     1205.84     1200.51     29.53 o 
   3  12  11       28.60       16.76     21.33 o 
   4  12  11     1778.61     1939.66     35.86 o 
   5  12  11      299.25      262.78     25.08 o 
   6  12  11     1650.95     1745.79     49.34 o 
   7  12  11       32.19       26.64     24.13 o 
   8  12  11        0.76       14.66     22.85 o 
   9  12  11       15.78       -4.50     23.17 o 
  10  12  11      236.60      280.16     28.12 o 
 -11  13  11      106.22       78.97     23.04 o 
 -10  13  11     1009.68     1044.34     33.72 o 
  -9  13  11      122.85      114.26     25.43 o 
  -8  13  11     1362.11     1384.37     27.75 o 
  -7  13  11      792.23      784.54     22.81 o 
  -6  13  11      259.96      251.33     15.35 o 
  -5  13  11      132.99      143.60     14.92 o 
  -4  13  11      402.61      389.54     16.39 o 
  -3  13  11      476.73      454.38     16.54 o 
  -2  13  11     2051.13     2048.54     37.58 o 
  -1  13  11        6.13        7.25     16.14 o 
   0  13  11     3640.57     3618.10     40.59 o 
   1  13  11       40.48       42.74     21.72 o 
   2  13  11      488.18      533.67     24.80 o 
   3  13  11      162.76      182.48     28.02 o 
   4  13  11       56.13       56.54     23.21 o 
   5  13  11      661.54      734.06     28.52 o 
   6  13  11       58.57       79.04     31.73 o 
   7  13  11       95.92       97.13     22.12 o 
   8  13  11      983.45      989.12     39.02 o 
   9  13  11      120.05      123.50     25.13 o 
  10  13  11     1000.19      962.19     40.58 o 
 -10  14  11        5.38        9.11     26.09 o 
  -9  14  11      889.45      921.53     25.48 o 
  -8  14  11        5.49        9.27     18.89 o 
  -7  14  11       46.01       63.73     19.19 o 
  -6  14  11      639.01      676.66     18.62 o 
  -5  14  11      232.88      231.72     15.23 o 
  -4  14  11      255.06      225.44     16.00 o 
  -3  14  11     1321.83     1340.97     25.53 o 
  -2  14  11      196.94      180.82     18.09 o 
  -1  14  11     1899.13     1958.15     27.13 o 
   0  14  11       11.10       15.96     21.64 o 
   1  14  11     1413.82     1455.50     31.68 o 
   2  14  11      324.85      296.60     22.83 o 
   3  14  11      331.09      350.74     25.45 o 
   4  14  11      136.00      100.91     23.31 o 
   5  14  11        1.39       26.81     22.42 o 
   6  14  11       88.70       85.97     24.98 o 
   7  14  11      735.89      824.36     31.22 o 
   8  14  11      262.64      254.82     49.31 o 
   9  14  11      888.44      930.83     33.23 o 
  -9  15  11       84.38      100.48     19.39 o 
  -8  15  11       42.14       36.06     17.88 o 
  -7  15  11     1383.22     1442.44     27.03 o 
  -6  15  11        0.00       -8.72     14.22 o 
  -5  15  11     1037.55     1039.02     20.54 o 
  -4  15  11       49.71       37.07     14.27 o 
  -3  15  11      859.94      799.17     18.22 o 
  -2  15  11       12.72        3.26     17.24 o 
  -1  15  11       18.99       22.56     17.73 o 
   0  15  11      104.06      138.91     24.34 o 
   1  15  11      471.57      491.86     26.55 o 
   2  15  11       17.97       17.64     21.02 o 
   3  15  11     1353.98     1336.94     32.86 o 
   4  15  11      109.05       86.12     23.30 o 
   5  15  11     1265.28     1282.54     36.59 o 
   6  15  11        0.52       24.55     31.10 o 
   7  15  11      623.26      639.47     30.10 o 
   8  15  11        5.33       11.31     26.11 o 
   9  15  11       65.87       95.47     27.04 o 
  -9  16  11      618.22      676.78     24.55 o 
  -8  16  11       79.60       99.83     19.28 o 
  -7  16  11       25.44       47.93     19.62 o 
  -6  16  11      891.36      938.92     20.80 o 
  -5  16  11      470.91      469.19     19.46 o 
  -4  16  11      247.90      258.56     17.04 o 
  -3  16  11      568.59      552.55     17.95 o 
  -2  16  11        0.29       12.37     17.88 o 
  -1  16  11     1390.23     1426.08     26.38 o 
   0  16  11      122.18       97.98     22.70 o 
   1  16  11      618.74      625.67     27.86 o 
   2  16  11      680.49      607.18     28.31 o 
   3  16  11      128.69      114.68     24.40 o 
   4  16  11      908.13      944.68     30.78 o 
   5  16  11        5.91       13.04     25.24 o 
   6  16  11      318.60      350.65     27.69 o 
   7  16  11      570.75      558.59     28.59 o 
   8  16  11        0.10       22.02     23.95 o 
  -8  17  11      416.39      461.03     22.47 o 
  -7  17  11       73.90       76.88     18.80 o 
  -6  17  11        3.94        7.59     15.97 o 
  -5  17  11      149.05      147.79     16.97 o 
  -4  17  11      359.54      367.43     17.15 o 
  -3  17  11       16.04        7.89     18.07 o 
  -2  17  11     1046.39     1103.75     24.63 o 
  -1  17  11      189.27      184.38     19.56 o 
   0  17  11     1297.71     1292.85     32.46 o 
   1  17  11       46.67       43.15     23.03 o 
   2  17  11      725.12      690.18     30.09 o 
   3  17  11        5.60       12.08     22.56 o 
   4  17  11       53.09       65.93     26.05 o 
   5  17  11       10.13       28.93     25.82 o 
   6  17  11      353.06      397.09     43.27 o 
   7  17  11      150.29      152.35     20.70 o 
  -7  18  11       67.22       76.49     16.69 o 
  -6  18  11      895.97      969.04     22.39 o 
  -5  18  11        1.91       -2.65     15.50 o 
  -4  18  11      579.68      532.14     22.10 o 
  -3  18  11       16.42       17.72     18.04 o 
  -2  18  11      210.09      221.14     20.36 o 
  -1  18  11      213.80      266.40     21.02 o 
   0  18  11        3.02        6.37     22.89 o 
   1  18  11      228.89      210.95     24.78 o 
   2  18  11      618.32      609.21     28.88 o 
   3  18  11      121.08      127.73     26.26 o 
   4  18  11      402.03      360.80     28.89 o 
   5  18  11       28.69       29.63     24.16 o 
   6  18  11      377.27      368.81     28.73 o 
  -5  19  11     1090.43     1034.70     25.95 o 
  -4  19  11      202.45      211.07     21.53 o 
  -3  19  11       78.71       99.77     19.60 o 
  -2  19  11        0.28       -3.34     18.05 o 
  -1  19  11        0.06        4.51     23.69 o 
   0  19  11      261.51      211.88     26.74 o 
   1  19  11      549.15      562.59     29.50 o 
   2  19  11       13.43        6.06     23.51 o 
   3  19  11      757.28      814.43     52.74 o 
   4  19  11        1.13      -11.54     24.54 o 
   5  19  11      717.08      736.75     32.19 o 
  -3  20  11      503.36      577.78     24.02 o 
  -2  20  11       39.77       11.05     19.70 o 
  -1  20  11      755.33      730.03     30.16 o 
   0  20  11      420.09      380.98     27.86 o 
   1  20  11      326.12      265.23     28.20 o 
   2  20  11       82.52       85.15     26.49 o 
   3  20  11      213.33      189.79     43.32 o 
 -12   0  12      226.04      260.75     34.80 o 
 -10   0  12       37.46       14.00     19.30 o 
  -8   0  12     2177.22     2269.17     32.16 o 
  -6   0  12     8716.46     8645.49     43.80 o 
  -4   0  12     4104.07     4024.53     36.26 o 
  -2   0  12      414.24      446.39     31.69 o 
   0   0  12        0.59        3.18     25.44 o 
   2   0  12      926.11      969.29     35.65 o 
   4   0  12      807.11      818.48     55.35 o 
   6   0  12     1617.42     1515.79     30.07 o 
   8   0  12     1127.87     1122.69     29.73 o 
  10   0  12      222.38      222.05     32.53 o 
  12   0  12      590.86      692.18     46.67 o 
 -13   1  12      260.54      249.59     26.88 o 
 -12   1  12      450.31      491.91     26.88 o 
 -11   1  12        6.91        7.54     16.90 o 
 -10   1  12      547.62      605.22     22.28 o 
  -9   1  12      193.60      158.63     16.77 o 
  -8   1  12     3751.90     3711.24     27.24 o 
  -7   1  12     1755.91     1731.08     20.20 o 
  -6   1  12        0.31        7.25     11.02 o 
  -5   1  12     2940.14     2870.48     22.88 o 
  -4   1  12     1022.81      983.03     16.04 o 
  -3   1  12     1180.57     1178.74     20.20 o 
  -2   1  12     1288.03     1295.07     26.03 o 
  -1   1  12       61.29       60.01     19.45 o 
   0   1  12      969.78      903.08     23.42 o 
   1   1  12        6.87        8.57     18.27 o 
   2   1  12      167.63      187.55     15.08 o 
   3   1  12       68.62       80.08     12.86 o 
   4   1  12      778.06      733.24     16.43 o 
   5   1  12     1851.59     1778.34     23.18 o 
   6   1  12       75.55       89.40     13.75 o 
   7   1  12      461.37      462.10     17.34 o 
   8   1  12     1948.07     1820.85     30.75 o 
   9   1  12        1.58       13.52     17.51 o 
  10   1  12     1460.16     1434.75     34.15 o 
  11   1  12       56.03       78.32     23.55 o 
  12   1  12      379.70      413.67     30.43 o 
 -13   2  12      362.64      364.51     27.91 o 
 -12   2  12        9.43       12.22     17.46 o 
 -11   2  12     1274.84     1253.93     26.14 o 
 -10   2  12       26.42       18.96     17.06 o 
  -9   2  12     2017.95     2069.18     28.04 o 
  -8   2  12       93.36      103.45     17.35 o 
  -7   2  12     2363.87     2400.56     22.32 o 
  -6   2  12      725.01      765.23     14.22 o 
  -5   2  12      428.69      414.22     12.69 o 
  -4   2  12      186.19      159.12     15.84 o 
  -3   2  12     2067.09     2079.47     24.54 o 
  -2   2  12       65.18       49.57     18.36 o 
  -1   2  12     4257.12     4134.25     47.08 o 
   0   2  12       17.21       17.91     18.43 o 
   1   2  12      991.29      967.87     26.93 o 
   2   2  12      119.94      100.60     14.57 o 
   3   2  12       68.82       74.33     15.37 o 
   4   2  12      263.03      260.91     14.40 o 
   5   2  12      243.51      245.97     14.72 o 
   6   2  12       10.60       17.58     13.93 o 
   7   2  12      861.11      784.82     18.35 o 
   8   2  12      242.64      210.41     18.95 o 
   9   2  12     2815.26     2813.70     34.35 o 
  10   2  12       37.10       58.17     19.12 o 
  11   2  12      684.97      659.54     43.60 o 
  12   2  12       44.78       51.56     25.22 o 
 -13   3  12      773.68      772.44     24.78 o 
 -12   3  12      176.30      165.21     19.08 o 
 -11   3  12       21.49       16.27     18.39 o 
 -10   3  12       58.67      193.89     22.50 o 
  -9   3  12      198.65      190.16     17.51 o 
  -8   3  12      291.90      303.92     23.54 o 
  -7   3  12     4045.12     4014.23     89.81 o 
  -6   3  12      100.81      116.78     14.50 o 
  -5   3  12     7342.41     7355.67     73.20 o 
  -4   3  12        0.17       -6.77     14.39 o 
  -3   3  12     3359.11     3465.27     29.50 o 
  -2   3  12       24.94       21.32     18.22 o 
  -1   3  12       16.40        2.85     17.28 o 
   0   3  12     1727.17     1710.65     28.96 o 
   1   3  12       90.87       86.64     14.41 o 
   2   3  12       42.84       22.96     14.58 o 
   3   3  12     2086.47     2027.73     36.46 o 
   4   3  12       11.80       21.76     13.18 o 
   5   3  12     1966.83     1900.10     22.12 o 
   6   3  12      283.71      296.70     15.82 o 
   7   3  12      768.39      730.71     21.74 o 
   8   3  12      702.22      662.93     22.20 o 
   9   3  12      122.79      124.50     19.43 o 
  10   3  12       25.35       19.08     18.57 o 
  11   3  12      524.24      555.59     28.82 o 
  12   3  12        1.13       -7.59     26.79 o 
 -13   4  12        0.28        7.22     19.00 o 
 -12   4  12      391.11      366.90     21.22 o 
 -11   4  12      728.99      706.98     30.60 o 
 -10   4  12       75.51      106.59     17.57 o 
  -9   4  12     1292.52     1331.77     25.03 o 
  -8   4  12     1548.09     1472.82     31.09 o 
  -7   4  12      942.82      938.00     25.67 o 
  -6   4  12     1790.73     1801.65     22.21 o 
  -5   4  12        2.46        5.94     13.72 o 
  -4   4  12     3051.21     2993.76     28.81 o 
  -3   4  12     3434.27     3315.60     48.09 o 
  -2   4  12     3016.78     3064.22     49.15 o 
  -1   4  12     1281.50     1308.84     25.64 o 
   0   4  12      283.00      295.97     15.37 o 
   1   4  12       55.75       54.17     13.34 o 
   2   4  12       14.11        0.74     13.75 o 
   3   4  12      759.32      704.27     18.99 o 
   4   4  12     2712.73     2638.38     27.71 o 
   5   4  12       85.08      102.27     14.05 o 
   6   4  12     1507.77     1486.17     25.37 o 
   7   4  12      187.42      174.62     18.67 o 
   8   4  12        6.13       -3.70     18.06 o 
   9   4  12      192.63      182.83     19.34 o 
  10   4  12      146.71      170.47     21.38 o 
  11   4  12      355.74      333.08     26.55 o 
  12   4  12      591.87      656.91     32.26 o 
 -13   5  12        2.00        9.02     19.79 o 
 -12   5  12      827.66      885.09     24.83 o 
 -11   5  12      414.84      374.55     19.33 o 
 -10   5  12     3785.98     3810.16     52.77 o 
  -9   5  12        2.27        7.93     16.57 o 
  -8   5  12     3811.72     3854.54     61.19 o 
  -7   5  12       59.70       53.60     16.28 o 
  -6   5  12      152.00      159.40     14.62 o 
  -5   5  12       76.74       76.89     13.74 o 
  -4   5  12      179.46      169.75     16.08 o 
  -3   5  12      304.58      307.03     16.27 o 
  -2   5  12     3807.84     3769.96     30.72 o 
  -1   5  12       30.50       36.32     12.63 o 
   0   5  12     7440.78     7530.89     87.78 o 
   1   5  12        1.22       -0.08     13.36 o 
   2   5  12      353.84      349.80     20.15 o 
   3   5  12        0.80        8.00     14.47 o 
   4   5  12      228.42      213.45     16.65 o 
   5   5  12        6.68       21.68     16.80 o 
   6   5  12     1822.42     1764.92     26.54 o 
   7   5  12      108.65      108.04     17.43 o 
   8   5  12     1398.06     1323.36     26.06 o 
   9   5  12       14.73       29.99     18.27 o 
  10   5  12     1135.98     1165.23     26.47 o 
  11   5  12        4.73       17.42     21.01 o 
  12   5  12      123.20      137.71     26.44 o 
 -12   6  12       24.25       38.19     20.49 o 
 -11   6  12      169.74      171.15     19.25 o 
 -10   6  12        0.32       12.62     17.81 o 
  -9   6  12     3643.74     3540.54     87.53 o 
  -8   6  12      608.88      630.42     28.14 o 
  -7   6  12       12.09       11.75     14.78 o 
  -6   6  12     2480.33     2513.88     24.50 o 
  -5   6  12       69.45       62.51     13.74 o 
  -4   6  12     1582.72     1668.32     23.52 o 
  -3   6  12      578.16      608.99     18.55 o 
  -2   6  12     2623.87     2475.57     26.19 o 
  -1   6  12     3200.95     3253.68     84.56 o 
   0   6  12      103.68      119.47     13.53 o 
   1   6  12     3690.60     3610.10     39.16 o 
   2   6  12     2751.27     2631.55     39.52 o 
   3   6  12        0.57       -1.29     14.09 o 
   4   6  12     2387.63     2365.65     43.93 o 
   5   6  12       12.17       26.94     16.69 o 
   6   6  12      605.82      618.85     21.33 o 
   7   6  12      538.34      582.23     21.50 o 
   8   6  12       95.05      101.13     18.98 o 
   9   6  12     1150.60     1110.50     31.10 o 
  10   6  12      354.49      371.80     22.29 o 
  11   6  12      265.16      319.28     23.85 o 
  12   6  12      320.96      353.45     28.65 o 
 -12   7  12       36.49       30.73     18.25 o 
 -11   7  12      448.52      438.07     26.51 o 
 -10   7  12      454.55      469.90     27.20 o 
  -9   7  12       14.99       28.28     22.82 o 
  -8   7  12      168.43      189.58     22.86 o 
  -7   7  12     3021.40     2982.59     38.51 o 
  -6   7  12        0.31       -1.23     14.13 o 
  -5   7  12     1846.39     1875.79     23.69 o 
  -4   7  12        6.12       11.81     12.64 o 
  -3   7  12     2223.89     2160.18     25.21 o 
  -2   7  12        9.29        4.03     14.93 o 
  -1   7  12     2447.69     2290.62     30.59 o 
   0   7  12       97.10       98.46     14.35 o 
   1   7  12     2023.97     2001.56     41.23 o 
   2   7  12        7.86        0.29     13.74 o 
   3   7  12     2437.08     2386.11     33.13 o 
   4   7  12       49.86       49.35     20.00 o 
   5   7  12     2772.02     2858.90     36.13 o 
   6   7  12       97.15      101.78     17.91 o 
   7   7  12     1211.37     1163.87     29.36 o 
   8   7  12       33.91       27.66     18.04 o 
   9   7  12       22.26       15.57     18.59 o 
  10   7  12       58.34       67.84     20.97 o 
  11   7  12      358.13      426.26     23.87 o 
 -12   8  12      191.47      222.69     27.27 o 
 -11   8  12     1604.03     1604.41     51.13 o 
 -10   8  12      486.08      446.11     26.34 o 
  -9   8  12     4527.84     4499.58     49.84 o 
  -8   8  12        0.25        6.59     21.05 o 
  -7   8  12      713.01      734.47     18.59 o 
  -6   8  12     1267.24     1250.21     20.20 o 
  -5   8  12       83.15       72.01     13.37 o 
  -4   8  12     1320.30     1371.36     20.24 o 
  -3   8  12     2284.62     2325.79     26.54 o 
  -2   8  12      146.21      137.01     11.95 o 
  -1   8  12     3193.43     2961.20     30.22 o 
   0   8  12      439.43      411.77     16.24 o 
   1   8  12     1677.98     1605.01     29.61 o 
   2   8  12     1170.45     1184.58     37.35 o 
   3   8  12      456.00      434.10     21.69 o 
   4   8  12      307.51      327.80     21.75 o 
   5   8  12      128.37      144.73     20.00 o 
   6   8  12      212.12      244.74     18.28 o 
   7   8  12      924.79      903.07     22.66 o 
   8   8  12       52.48       65.82     18.25 o 
   9   8  12     1418.49     1436.47     27.94 o 
  10   8  12       24.55       42.05     20.71 o 
  11   8  12      646.54      670.75     25.55 o 
 -12   9  12      402.05      416.54     46.80 o 
 -11   9  12        3.66       -0.15     25.78 o 
 -10   9  12     2261.93     2274.49     83.35 o 
  -9   9  12      600.64      578.49     40.47 o 
  -8   9  12     3650.98     3555.77     37.24 o 
  -7   9  12      221.09      242.08     15.46 o 
  -6   9  12      315.34      340.47     15.70 o 
  -5   9  12      528.06      564.21     16.77 o 
  -4   9  12      588.39      588.84     16.43 o 
  -3   9  12      637.25      628.83     17.22 o 
  -2   9  12     3846.52     3831.71     42.79 o 
  -1   9  12      128.73      134.84     14.71 o 
   0   9  12     4526.70     4314.21     65.43 o 
   1   9  12      296.13      273.79     18.70 o 
   2   9  12      338.75      349.91     22.75 o 
   3   9  12     1147.89     1044.35     25.01 o 
   4   9  12        2.27        2.41     18.72 o 
   5   9  12      470.13      458.90     23.07 o 
   6   9  12      910.33      964.06     22.47 o 
   7   9  12      229.33      238.16     18.87 o 
   8   9  12     1329.11     1355.09     26.79 o 
   9   9  12        7.35       16.97     18.24 o 
  10   9  12      926.04     1003.94     31.36 o 
  11   9  12      198.31      244.80     22.63 o 
 -11  10  12        5.44       12.59     23.66 o 
 -10  10  12       11.45       27.65     25.54 o 
  -9  10  12      149.62      162.90     24.16 o 
  -8  10  12      996.67     1037.76     36.54 o 
  -7  10  12      226.56      249.88     19.24 o 
  -6  10  12     1605.72     1668.79     27.27 o 
  -5  10  12       44.42       30.21     18.49 o 
  -4  10  12     6111.53     6190.13     43.07 o 
  -3  10  12      256.52      290.76     17.12 o 
  -2  10  12     2525.68     2486.29     40.48 o 
  -1  10  12      298.76      322.88     22.28 o 
   0  10  12        0.20        1.76     19.38 o 
   1  10  12       60.63      100.89     19.98 o 
   2  10  12      839.32      854.52     26.89 o 
   3  10  12      147.20      114.56     22.35 o 
   4  10  12     1238.74     1326.66     42.44 o 
   5  10  12        1.49       13.94     19.35 o 
   6  10  12     1855.41     1899.61     36.16 o 
   7  10  12      315.12      369.08     20.15 o 
   8  10  12       27.44       16.96     25.22 o 
   9  10  12       48.53       59.46     25.57 o 
  10  10  12      157.81      189.31     27.16 o 
 -11  11  12        0.96      -12.69     25.85 o 
 -10  11  12     1479.68     1457.45     36.70 o 
  -9  11  12       16.77       24.63     18.75 o 
  -8  11  12     1025.46     1069.98     26.50 o 
  -7  11  12     1654.56     1618.24     27.63 o 
  -6  11  12      447.52      459.29     21.50 o 
  -5  11  12     1947.00     2045.29     33.51 o 
  -4  11  12      320.93      339.35     18.76 o 
  -3  11  12     1517.30     1542.10     24.30 o 
  -2  11  12     1631.89     1599.02     24.85 o 
  -1  11  12      912.36      901.69     30.75 o 
   0  11  12      194.86      207.58     20.51 o 
   1  11  12      404.39      453.59     24.08 o 
   2  11  12      393.93      349.22     23.67 o 
   3  11  12      158.68      233.38     23.85 o 
   4  11  12      200.89      211.95     24.77 o 
   5  11  12      953.62      972.90     39.17 o 
   6  11  12      241.61      238.63     35.90 o 
   7  11  12      404.93      483.59     29.15 o 
   8  11  12      574.57      525.25     32.92 o 
   9  11  12        0.24       17.87     26.19 o 
  10  11  12      659.46      705.79     32.62 o 
 -10  12  12        1.87       12.51     23.75 o 
  -9  12  12     2601.45     2638.60     34.88 o 
  -8  12  12       72.32       74.68     18.41 o 
  -7  12  12      873.62      903.17     24.22 o 
  -6  12  12       71.79      106.39     18.39 o 
  -5  12  12      260.46      269.46     32.08 o 
  -4  12  12        2.04       -5.00     16.53 o 
  -3  12  12     1944.51     2005.54     26.75 o 
  -2  12  12       29.05       34.34     16.62 o 
  -1  12  12     2510.74     2604.58    118.37 o 
   0  12  12      108.69      107.14     21.47 o 
   1  12  12      351.05      391.92     23.67 o 
   2  12  12        1.76       -2.99     20.69 o 
   3  12  12      356.53      400.33     26.47 o 
   4  12  12       12.16       26.35     21.63 o 
   5  12  12       14.14       33.11     33.51 o 
   6  12  12       21.26       37.73     33.10 o 
   7  12  12     1740.13     1680.85     35.59 o 
   8  12  12       20.34       24.62     22.34 o 
   9  12  12      941.55      971.67     33.10 o 
 -10  13  12      233.41      213.54     22.71 o 
  -9  13  12      206.45      220.91     21.73 o 
  -8  13  12      184.28      208.86     19.51 o 
  -7  13  12      916.47      970.41     28.60 o 
  -6  13  12       12.62       12.02     19.05 o 
  -5  13  12     1058.23     1104.06     25.05 o 
  -4  13  12      225.21      229.66     15.66 o 
  -3  13  12     1826.48     1783.68     26.34 o 
  -2  13  12      942.46      987.72     22.74 o 
  -1  13  12        8.24       11.54     21.15 o 
   0  13  12      225.19      286.29     44.75 o 
   1  13  12       56.45       52.11     20.69 o 
   2  13  12      147.94      169.37     23.67 o 
   3  13  12      322.83      362.80     24.48 o 
   4  13  12       65.85       80.82     23.76 o 
   5  13  12     1379.06     1359.65     33.12 o 
   6  13  12      995.49      951.93     44.10 o 
   7  13  12      484.60      482.42     29.75 o 
   8  13  12      508.60      610.77     31.63 o 
   9  13  12        0.03       -5.90     26.42 o 
  -9  14  12       83.85       81.26     20.08 o 
  -8  14  12      155.17      148.81     20.52 o 
  -7  14  12      111.51      142.87     19.29 o 
  -6  14  12      854.10      845.13     23.08 o 
  -5  14  12        0.04       15.54     17.19 o 
  -4  14  12     1023.51     1050.85     20.07 o 
  -3  14  12       23.64       26.88     17.04 o 
  -2  14  12     1256.93     1237.29     24.90 o 
  -1  14  12      579.58      547.41     26.05 o 
   0  14  12        4.00       -3.74     21.54 o 
   1  14  12      477.50      446.33     24.97 o 
   2  14  12      826.93      843.06     28.99 o 
   3  14  12      109.08      102.41     22.88 o 
   4  14  12     1591.88     1723.89     35.83 o 
   5  14  12      144.06      135.80     25.30 o 
   6  14  12      627.76      635.84     38.47 o 
   7  14  12      194.69      172.57     23.87 o 
   8  14  12        0.47        6.98     22.84 o 
  -8  15  12      383.88      428.87     23.39 o 
  -7  15  12       14.48       22.42     19.40 o 
  -6  15  12      234.90      261.20     20.48 o 
  -5  15  12       73.27       69.22     18.65 o 
  -4  15  12      174.84      186.97     16.33 o 
  -3  15  12        0.81       -9.90     18.14 o 
  -2  15  12     1175.33     1249.59     27.02 o 
  -1  15  12        1.40       -7.92     22.56 o 
   0  15  12     1445.87     1395.62     69.32 o 
   1  15  12       20.10       29.00     21.98 o 
   2  15  12     1740.66     1694.47     66.54 o 
   3  15  12        1.70        0.15     24.06 o 
   4  15  12        2.09       16.89     23.69 o 
   5  15  12        0.68        6.99     24.67 o 
   6  15  12     1089.49     1103.19     47.78 o 
   7  15  12       78.96      102.66     27.01 o 
  -8  16  12      143.25      182.68     20.67 o 
  -7  16  12      209.54      226.43     19.96 o 
  -6  16  12      125.45      120.52     20.76 o 
  -5  16  12      110.69      130.62     18.89 o 
  -4  16  12      836.20      841.16     19.93 o 
  -3  16  12      779.84      858.58     23.34 o 
  -2  16  12      367.71      368.42     20.90 o 
  -1  16  12      601.20      647.16     27.53 o 
   0  16  12       57.35       32.30     22.58 o 
   1  16  12      629.41      723.44     31.01 o 
   2  16  12      214.23      206.74     49.27 o 
   3  16  12       25.06       34.41     24.86 o 
   4  16  12     1448.44     1403.55     34.91 o 
   5  16  12       32.33       45.87     25.43 o 
   6  16  12      252.01      297.07     28.64 o 
   7  16  12      433.84      471.19     31.24 o 
  -6  17  12       52.21       47.85     19.18 o 
  -5  17  12     1146.34     1177.15     29.44 o 
  -4  17  12      379.83      419.29     18.99 o 
  -3  17  12      471.62      471.50     23.01 o 
  -2  17  12       13.31       30.19     18.62 o 
  -1  17  12      102.59       84.41     22.64 o 
   0  17  12        7.23      -12.75     22.94 o 
   1  17  12       61.46       98.11     25.63 o 
   2  17  12      315.91      293.35     28.53 o 
   3  17  12     1384.91     1489.06     35.98 o 
   4  17  12       39.20       36.08     23.61 o 
   5  17  12      486.06      497.06     29.58 o 
   6  17  12      101.90      129.04     27.70 o 
  -5  18  12        0.01        3.69     18.88 o 
  -4  18  12       72.23       89.78     20.64 o 
  -3  18  12      150.03      166.53     20.97 o 
  -2  18  12       34.49       29.07     20.72 o 
  -1  18  12      832.18      791.08     40.48 o 
   0  18  12      149.31      136.80     26.87 o 
   1  18  12     1348.76     1313.41     34.75 o 
   2  18  12       79.89       89.23     24.86 o 
   3  18  12      228.31      212.73     35.14 o 
   4  18  12       33.08       56.20     26.30 o 
  -3  19  12      207.03      180.60     21.64 o 
  -2  19  12      893.49      879.02     25.53 o 
  -1  19  12      131.96      112.05     26.06 o 
   0  19  12      897.03      874.73     32.53 o 
   1  19  12       14.22        5.67     25.11 o 
   2  19  12      336.03      340.72     29.43 o 
 -11   0  13      975.92     1016.30     44.42 o 
  -9   0  13     3153.95     3130.44     58.81 o 
  -7   0  13     1768.04     1837.86     36.51 o 
  -5   0  13        7.44       18.30     17.27 o 
  -3   0  13      110.79      119.94     29.33 o 
  -1   0  13     5694.08     5457.46     64.12 o 
   1   0  13      739.16      686.79     32.51 o 
   3   0  13     1577.70     1513.77     85.03 o 
   5   0  13        0.76       88.35     39.61 o 
   7   0  13     1745.34     1672.32     32.61 o 
   9   0  13      272.83      296.80     25.82 o 
  11   0  13      559.86      540.55     41.54 o 
 -12   1  13       66.12       61.05     25.02 o 
 -11   1  13       62.63       68.82     22.34 o 
 -10   1  13      868.45      908.97     22.52 o 
  -9   1  13      624.82      599.98     20.51 o 
  -8   1  13      693.51      772.01     21.16 o 
  -7   1  13     1546.94     1573.10     18.44 o 
  -6   1  13      233.08      210.50     13.96 o 
  -5   1  13     2802.84     2894.82     23.95 o 
  -4   1  13      258.13      237.53     16.34 o 
  -3   1  13     2516.55     2608.79     47.78 o 
  -2   1  13      403.47      373.18     23.12 o 
  -1   1  13       98.73       86.17     21.13 o 
   0   1  13     1087.42     1076.31     26.98 o 
   1   1  13     1745.28     1672.55     47.53 o 
   2   1  13     1554.74     1519.84     23.30 o 
   3   1  13     1026.42      975.21     27.03 o 
   4   1  13        4.51        4.73     13.62 o 
   5   1  13     1639.39     1606.52     21.71 o 
   6   1  13      115.53      117.54     15.47 o 
   7   1  13      556.97      560.67     17.92 o 
   8   1  13      622.72      632.97     19.83 o 
   9   1  13        1.56       -7.18     18.88 o 
  10   1  13      330.67      313.25     26.46 o 
  11   1  13       66.17       81.79     24.71 o 
 -12   2  13      625.48      668.16     29.41 o 
 -11   2  13      513.01      508.95     21.35 o 
 -10   2  13        0.98       11.78     16.70 o 
  -9   2  13       15.83       23.01     16.77 o 
  -8   2  13     1508.85     1434.06     24.68 o 
  -7   2  13      250.36      259.29     15.39 o 
  -6   2  13     3551.18     3496.78     34.57 o 
  -5   2  13      192.64      184.12     13.26 o 
  -4   2  13     1642.33     1693.90     24.43 o 
  -3   2  13      404.77      398.94     21.44 o 
  -2   2  13     1507.74     1527.07     29.19 o 
  -1   2  13      147.48      200.20     19.92 o 
   0   2  13      455.22      419.49     21.71 o 
   1   2  13      685.92      662.92     18.34 o 
   2   2  13     3472.90     3227.55     39.30 o 
   3   2  13        5.36        9.39     14.66 o 
   4   2  13     2195.04     2107.83     23.19 o 
   5   2  13       10.50       17.55     14.20 o 
   6   2  13     2289.78     2250.26     25.48 o 
   7   2  13       77.11       85.18     15.26 o 
   8   2  13      139.13      124.85     19.75 o 
   9   2  13      323.75      291.45     21.42 o 
  10   2  13        1.91      -14.05     20.28 o 
  11   2  13       14.20       27.04     26.25 o 
 -12   3  13      434.91      470.49     22.63 o 
 -11   3  13      262.56      282.78     19.70 o 
 -10   3  13     2084.06     2116.48     30.61 o 
  -9   3  13       88.86       98.24     17.15 o 
  -8   3  13     1002.90     1080.13     28.11 o 
  -7   3  13      269.97      242.79     16.43 o 
  -6   3  13      426.26      444.77     16.49 o 
  -5   3  13      816.91      834.90     20.11 o 
  -4   3  13      307.44      310.84     17.12 o 
  -3   3  13       91.57       88.06     15.80 o 
  -2   3  13     2019.59     2044.11     32.30 o 
  -1   3  13        1.75       -7.62     18.37 o 
   0   3  13     6045.38     5889.93    125.39 o 
   1   3  13      388.38      383.15     17.39 o 
   2   3  13     1554.39     1462.20     23.07 o 
   3   3  13       71.80       97.98     16.59 o 
   4   3  13      429.80      408.12     16.26 o 
   5   3  13       11.99       22.31     14.00 o 
   6   3  13      227.42      250.19     16.24 o 
   7   3  13       97.95       97.32     18.43 o 
   8   3  13     1441.05     1436.89     30.20 o 
   9   3  13        0.26       15.55     19.94 o 
  10   3  13      698.69      698.33     24.03 o 
  11   3  13      155.32      169.14     25.63 o 
 -12   4  13      436.55      434.57     21.27 o 
 -11   4  13      681.78      739.57     22.95 o 
 -10   4  13      173.23      169.03     18.53 o 
  -9   4  13     1633.10     1724.75     41.04 o 
  -8   4  13      103.96       99.25     16.84 o 
  -7   4  13     1651.70     1710.85     22.82 o 
  -6   4  13      556.21      605.36     17.48 o 
  -5   4  13        0.05       -3.43     16.22 o 
  -4   4  13      984.89      938.28     20.55 o 
  -3   4  13     2802.84     2797.54     32.70 o 
  -2   4  13      457.86      467.74     23.69 o 
  -1   4  13     2622.78     2525.16     33.53 o 
   0   4  13       24.95       37.02     14.61 o 
   1   4  13     3495.33     3495.51     50.14 o 
   2   4  13     3858.72     3656.03     52.48 o 
   3   4  13     1564.55     1537.87     26.32 o 
   4   4  13     1373.93     1258.19     29.08 o 
   5   4  13        7.83       11.90     14.37 o 
   6   4  13     1195.37     1122.99     20.27 o 
   7   4  13      350.71      379.68     21.88 o 
   8   4  13      316.43      304.73     22.33 o 
   9   4  13      378.94      416.36     21.92 o 
  10   4  13      165.19      164.67     22.82 o 
  11   4  13      696.20      702.49     41.93 o 
 -12   5  13       31.25       35.64     20.72 o 
 -11   5  13      582.98      537.21     22.46 o 
 -10   5  13       15.85       13.30     22.08 o 
  -9   5  13      161.31      186.62     23.55 o 
  -8   5  13      118.61      142.02     16.34 o 
  -7   5  13     1314.76     1359.79     25.26 o 
  -6   5  13       24.88       10.98     14.03 o 
  -5   5  13     4058.53     4184.00     34.62 o 
  -4   5  13       81.50      100.02     16.67 o 
  -3   5  13     2946.31     3062.50     48.19 o 
  -2   5  13      359.65      312.56     21.81 o 
  -1   5  13       41.07       39.42     18.95 o 
   0   5  13      275.93      289.56     15.33 o 
   1   5  13     1373.99     1314.26     21.41 o 
   2   5  13        1.86       -1.09     14.44 o 
   3   5  13     3364.12     3347.28     49.78 o 
   4   5  13      459.03      503.14     19.23 o 
   5   5  13     2453.82     2446.76     25.40 o 
   6   5  13        7.15       32.32     17.92 o 
   7   5  13      826.46      787.32     23.16 o 
   8   5  13       13.45        5.13     18.65 o 
   9   5  13        7.08       18.84     19.85 o 
  10   5  13       21.78       23.39     19.03 o 
  11   5  13       43.47       45.51     21.59 o 
 -12   6  13      274.68      302.30     22.47 o 
 -11   6  13     1127.63     1185.25     58.13 o 
 -10   6  13      324.86      346.01     24.99 o 
  -9   6  13     1267.46     1227.51     43.70 o 
  -8   6  13       30.39       48.98     15.46 o 
  -7   6  13      287.83      296.34     15.85 o 
  -6   6  13     1092.61     1059.58     20.34 o 
  -5   6  13       43.10       37.39     14.10 o 
  -4   6  13      750.36      788.81     20.53 o 
  -3   6  13     1413.10     1458.75     23.79 o 
  -2   6  13      700.15      713.93     23.83 o 
  -1   6  13     3570.93     3591.75     38.41 o 
   0   6  13      939.58      942.46     31.72 o 
   1   6  13     1651.95     1597.48     22.58 o 
   2   6  13      237.05      268.13     16.02 o 
   3   6  13      378.07      392.49     16.63 o 
   4   6  13      775.63      838.07     26.48 o 
   5   6  13      223.26      198.22     17.38 o 
   6   6  13      887.38      860.12     23.15 o 
   7   6  13      633.10      686.99     21.98 o 
   8   6  13       61.22       49.21     18.15 o 
   9   6  13      296.32      292.56     21.18 o 
  10   6  13       28.48       38.02     19.81 o 
  11   6  13      270.02      243.81     23.08 o 
 -11   7  13       18.75        5.26     24.93 o 
 -10   7  13     1080.93     1129.10     31.89 o 
  -9   7  13      304.64      284.06     25.06 o 
  -8   7  13     3227.45     3257.89     29.71 o 
  -7   7  13       26.42       35.60     15.10 o 
  -6   7  13      655.59      681.96     18.06 o 
  -5   7  13      974.43     1014.76     19.52 o 
  -4   7  13      330.24      350.37     17.98 o 
  -3   7  13        1.36       -2.44     15.37 o 
  -2   7  13     3749.72     3614.38     89.11 o 
  -1   7  13      213.89      247.87     26.31 o 
   0   7  13     3463.86     3447.01     46.62 o 
   1   7  13      110.71      113.35     20.30 o 
   2   7  13     2279.49     2239.54     33.49 o 
   3   7  13       50.81       43.69     18.71 o 
   4   7  13      996.28      894.44     26.87 o 
   5   7  13      572.20      530.03     23.56 o 
   6   7  13      314.03      367.48     20.70 o 
   7   7  13       26.20       17.88     18.70 o 
   8   7  13     1555.24     1641.47     32.74 o 
   9   7  13        5.55       19.35     19.84 o 
  10   7  13      919.88      934.37     31.83 o 
 -11   8  13        0.92        2.09     24.30 o 
 -10   8  13      217.53      208.50     26.41 o 
  -9   8  13      655.72      645.88     23.32 o 
  -8   8  13      496.35      554.12     18.74 o 
  -7   8  13      360.61      375.74     16.70 o 
  -6   8  13     1532.95     1585.23     25.65 o 
  -5   8  13      211.60      218.77     15.89 o 
  -4   8  13     2374.60     2400.45     27.55 o 
  -3   8  13       30.64       16.18     16.10 o 
  -2   8  13      935.38      926.27     21.02 o 
  -1   8  13     4173.16     3876.83     39.00 o 
   0   8  13       39.56       45.52     19.37 o 
   1   8  13      209.82      188.26     19.37 o 
   2   8  13      211.13      250.96     23.16 o 
   3   8  13      215.77      208.32     29.26 o 
   4   8  13     3011.89     2992.03     38.13 o 
   5   8  13      248.13      249.36     21.62 o 
   6   8  13     1920.11     1976.63     29.34 o 
   7   8  13      418.01      472.11     31.82 o 
   8   8  13       54.50       55.84     19.57 o 
   9   8  13      131.58      171.98     21.04 o 
  10   8  13       48.84       50.79     21.63 o 
 -11   9  13      122.35      122.41     23.34 o 
 -10   9  13      203.90      229.65     25.92 o 
  -9   9  13      147.46      165.88     20.98 o 
  -8   9  13      679.13      672.61     25.57 o 
  -7   9  13     1232.63     1264.56     35.11 o 
  -6   9  13       53.70       77.26     17.88 o 
  -5   9  13     1468.14     1511.40     26.35 o 
  -4   9  13      222.01      212.00     17.60 o 
  -3   9  13     2786.43     2857.85     36.60 o 
  -2   9  13       46.06       54.92     15.96 o 
  -1   9  13      187.73      191.26     31.48 o 
   0   9  13      540.46      526.53     25.19 o 
   1   9  13     1247.87     1292.82     25.34 o 
   2   9  13      263.47      231.55     30.06 o 
   3   9  13     1963.85     2031.02     51.68 o 
   4   9  13       22.20       17.47     19.07 o 
   5   9  13     1914.16     1941.94     46.43 o 
   6   9  13        5.71       14.04     17.86 o 
   7   9  13      664.24      699.11     22.92 o 
   8   9  13      467.41      468.67     22.35 o 
   9   9  13        0.14       14.20     20.02 o 
  10   9  13       86.03       67.32     20.98 o 
 -10  10  13       14.67       35.81     18.25 o 
  -9  10  13     1634.37     1656.17     31.97 o 
  -8  10  13      116.00      133.12     20.37 o 
  -7  10  13     1316.30     1338.94     27.03 o 
  -6  10  13       74.05       56.87     17.96 o 
  -5  10  13       41.99       21.18     17.11 o 
  -4  10  13      230.76      186.62     24.68 o 
  -3  10  13      635.55      638.23     30.65 o 
  -2  10  13      215.78      194.53     22.84 o 
  -1  10  13     4038.57     3750.73    143.33 o 
   0  10  13      776.35      777.17     32.63 o 
   1  10  13     4017.68     3989.62     60.71 o 
   2  10  13      180.14      242.22     31.25 o 
   3  10  13      474.18      402.10     36.21 o 
   4  10  13       36.76       45.58     31.06 o 
   5  10  13        3.45       17.14     34.51 o 
   6  10  13      229.68      278.39     24.67 o 
   7  10  13      334.84      381.69     25.86 o 
   8  10  13       10.36       26.71     24.07 o 
   9  10  13      913.44      969.10     51.82 o 
 -10  11  13      761.28      839.57     25.81 o 
  -9  11  13        1.83       14.96     20.32 o 
  -8  11  13      971.05     1020.68     26.81 o 
  -7  11  13      555.18      575.28     23.51 o 
  -6  11  13      112.80      116.62     18.62 o 
  -5  11  13      755.42      803.89     23.04 o 
  -4  11  13        8.16       21.64     23.39 o 
  -3  11  13     1013.08      958.44     28.13 o 
  -2  11  13     1342.79     1332.07     31.79 o 
  -1  11  13      210.29      218.26     21.10 o 
   0  11  13     1555.21     1550.56     63.32 o 
   1  11  13        2.84       26.66     22.06 o 
   2  11  13      422.40      376.50     23.73 o 
   3  11  13      682.56      709.04     26.95 o 
   4  11  13       31.43       29.03     34.66 o 
   5  11  13      855.61      840.27     40.52 o 
   6  11  13       33.41       62.58     22.84 o 
   7  11  13      263.39      257.83     25.58 o 
   8  11  13      422.22      462.91     28.29 o 
   9  11  13        6.63        0.87     25.34 o 
  -9  12  13        0.73        9.18     19.58 o 
  -8  12  13      249.29      246.26     21.28 o 
  -7  12  13      118.09      138.09     19.53 o 
  -6  12  13     1533.41     1593.09     27.59 o 
  -5  12  13       41.35       30.68     17.54 o 
  -4  12  13     1987.88     1890.80     41.96 o 
  -3  12  13        0.42        4.59     20.74 o 
  -2  12  13      123.81      131.65     23.89 o 
  -1  12  13       29.51       53.03     21.17 o 
   0  12  13       14.35       12.44     20.23 o 
   1  12  13      166.63      157.77     22.03 o 
   2  12  13      845.25      911.07     28.85 o 
   3  12  13      264.24      232.36     24.58 o 
   4  12  13     1654.01     1615.14     47.50 o 
   5  12  13       34.52       55.46     34.62 o 
   6  12  13     1078.09     1220.97     49.42 o 
   7  12  13        6.27       10.72     26.42 o 
   8  12  13      221.59      225.99     28.89 o 
  -9  13  13        2.79       23.92     21.86 o 
  -8  13  13      652.24      688.66     25.70 o 
  -7  13  13      465.17      468.65     22.47 o 
  -6  13  13       76.73       83.25     18.19 o 
  -5  13  13      944.97      909.83     27.82 o 
  -4  13  13      139.85      154.51     23.72 o 
  -3  13  13      204.20      208.15     23.79 o 
  -2  13  13     1252.93     1245.32     25.26 o 
  -1  13  13      228.31      241.61     24.17 o 
   0  13  13     1387.64     1399.49     35.44 o 
   1  13  13      318.61      343.96     24.08 o 
   2  13  13     1039.25     1013.70     30.39 o 
   3  13  13      252.10      313.28     26.64 o 
   4  13  13      144.47      161.15     24.82 o 
   5  13  13      337.15      376.74     35.94 o 
   6  13  13       32.51       21.22     30.31 o 
   7  13  13        3.06       11.08     22.48 o 
   8  13  13      189.30      152.85     25.94 o 
  -8  14  13        0.92        8.10     19.54 o 
  -7  14  13     1004.15     1002.36     27.09 o 
  -6  14  13       88.30      100.23     19.16 o 
  -5  14  13       18.01       35.69     18.45 o 
  -4  14  13       94.69       74.50     25.24 o 
  -3  14  13      420.37      439.36     26.82 o 
  -2  14  13      135.01      135.24     18.74 o 
  -1  14  13     1973.77     2073.83     49.05 o 
   0  14  13       25.64       41.01     23.21 o 
   1  14  13     1167.47     1087.13     30.47 o 
   2  14  13       49.58       44.86     22.51 o 
   3  14  13       47.47       51.94     24.54 o 
   4  14  13      115.18       98.35     26.67 o 
   5  14  13        1.60       -7.19     35.76 o 
   6  14  13      145.68      165.30     38.54 o 
   7  14  13       64.44       70.84     27.94 o 
  -7  15  13      795.89      879.71     26.15 o 
  -6  15  13        0.03       14.83     20.62 o 
  -5  15  13     1566.74     1659.08     35.56 o 
  -4  15  13       14.15        6.59     23.05 o 
  -3  15  13      722.14      701.07     28.39 o 
  -2  15  13       14.48        8.75     17.66 o 
  -1  15  13        7.15        4.07     23.36 o 
   0  15  13      224.24      236.09     25.20 o 
   1  15  13      530.81      577.31     27.99 o 
   2  15  13        1.76        0.41     22.42 o 
   3  15  13      836.58      856.82     30.80 o 
   4  15  13        6.57       22.12     25.00 o 
   5  15  13      310.54      342.73     29.61 o 
   6  15  13       33.53       16.95     35.73 o 
  -6  16  13     1062.59     1054.75     30.52 o 
  -5  16  13       26.91       36.98     19.48 o 
  -4  16  13      158.15      144.57     24.65 o 
  -3  16  13      470.35      526.35     29.59 o 
  -2  16  13       36.03       24.13     19.31 o 
  -1  16  13      689.16      643.72     27.84 o 
   0  16  13      601.14      645.84     38.32 o 
   1  16  13      617.54      597.45     28.48 o 
   2  16  13      189.85      227.52     26.05 o 
   3  16  13      312.61      317.28     30.61 o 
   4  16  13      813.35      913.07     32.50 o 
   5  16  13       13.14       27.69     25.49 o 
  -5  17  13        1.13        3.93     19.53 o 
  -4  17  13      107.86      131.29     25.46 o 
  -3  17  13      154.02      138.71     25.54 o 
  -2  17  13     1304.04     1364.36     31.29 o 
  -1  17  13      281.90      219.34     26.21 o 
   0  17  13     1617.93     1571.69     39.63 o 
   1  17  13       46.48       63.86     25.39 o 
   2  17  13      591.17      546.96     30.08 o 
   3  17  13        5.97       29.95     25.98 o 
   4  17  13      217.58      179.49     27.36 o 
  -2  18  13      119.20      105.93     25.69 o 
  -1  18  13      609.20      664.53     31.18 o 
   0  18  13        1.51       -3.08     25.56 o 
   1  18  13      363.72      416.59     28.66 o 
   2  18  13      602.26      605.85     30.38 o 
 -10   0  14        2.95      -12.71     34.32 o 
  -8   0  14      109.42      109.38     34.99 o 
  -6   0  14     2958.39     2827.11     50.73 o 
  -4   0  14    11718.22    11447.68     95.67 o 
  -2   0  14      998.45     1102.13     40.32 o 
   0   0  14        1.03       -2.13     30.02 o 
   2   0  14     1507.69     1463.88     67.77 o 
   4   0  14     2952.83     2869.08     38.99 o 
   6   0  14      355.27      338.03     24.73 o 
   8   0  14      362.62      303.36     26.42 o 
  10   0  14      233.32      233.64     42.55 o 
 -11   1  14      203.87      222.10     23.95 o 
 -10   1  14      896.33      962.25     31.96 o 
  -9   1  14        1.75        5.32     15.07 o 
  -8   1  14      976.22     1016.55     20.32 o 
  -7   1  14      346.94      349.37     19.19 o 
  -6   1  14      593.22      593.87     20.27 o 
  -5   1  14     2282.07     2243.11     27.55 o 
  -4   1  14       87.06       97.59     21.77 o 
  -3   1  14     1872.19     1787.00     33.21 o 
  -2   1  14     3268.74     3295.77     39.42 o 
  -1   1  14      266.66      284.09     29.56 o 
   0   1  14     2680.63     2606.07     36.05 o 
   1   1  14       55.96       58.26     20.30 o 
   2   1  14      949.15      961.48     21.91 o 
   3   1  14      738.47      693.01     17.74 o 
   4   1  14       98.45      104.41     15.05 o 
   5   1  14      330.93      322.89     16.19 o 
   6   1  14      171.13      191.76     16.27 o 
   7   1  14       70.41       53.63     15.94 o 
   8   1  14       65.20       76.21     16.75 o 
   9   1  14       71.87       66.23     19.40 o 
  10   1  14      791.51      799.13     33.49 o 
 -11   2  14      776.20      881.58     31.17 o 
 -10   2  14        6.09       11.19     22.33 o 
  -9   2  14     1175.87     1238.68     22.09 o 
  -8   2  14        8.28       16.56     14.69 o 
  -7   2  14     1949.74     1967.25     28.02 o 
  -6   2  14      139.70      144.27     17.12 o 
  -5   2  14      181.54      203.87     17.73 o 
  -4   2  14      526.34      485.90     26.27 o 
  -3   2  14      609.45      608.70     25.97 o 
  -2   2  14      182.19      177.69     22.90 o 
  -1   2  14     2936.63     2802.30     36.40 o 
   0   2  14       13.90       -8.99     20.38 o 
   1   2  14     3408.87     3297.33     31.10 o 
   2   2  14      983.13      942.47     21.49 o 
   3   2  14        5.83        5.17     14.29 o 
   4   2  14      117.54      146.16     22.18 o 
   5   2  14      284.69      283.16     15.89 o 
   6   2  14      181.74      164.10     15.94 o 
   7   2  14      756.96      770.82     20.73 o 
   8   2  14        4.64        5.81     19.05 o 
   9   2  14     1501.20     1495.33     30.53 o 
  10   2  14       91.76      114.70     21.65 o 
 -11   3  14       88.34      116.79     23.82 o 
 -10   3  14      124.45      133.27     23.96 o 
  -9   3  14      377.01      382.70     18.14 o 
  -8   3  14      174.83      173.85     15.56 o 
  -7   3  14     1195.81     1245.85     22.34 o 
  -6   3  14       12.56       26.77     17.03 o 
  -5   3  14     3853.37     3747.78     41.04 o 
  -4   3  14       11.08       12.17     16.75 o 
  -3   3  14     3475.26     3478.96     62.74 o 
  -2   3  14        9.27       10.27     20.66 o 
  -1   3  14      454.43      478.58     37.36 o 
   0   3  14      807.79      793.62     19.72 o 
   1   3  14       64.77       44.16     14.91 o 
   2   3  14       72.99       60.59     16.39 o 
   3   3  14     3774.83     3628.90     33.19 o 
   4   3  14       85.42       87.70     15.32 o 
   5   3  14     1694.87     1666.53     22.99 o 
   6   3  14        0.28        4.59     15.05 o 
   7   3  14      564.61      506.37     22.45 o 
   8   3  14      750.88      739.34     24.48 o 
   9   3  14        5.06       24.95     20.60 o 
  10   3  14      211.38      201.91     22.49 o 
 -11   4  14      143.15      157.51     24.79 o 
 -10   4  14      145.31      167.75     23.90 o 
  -9   4  14     1135.08     1151.98     22.61 o 
  -8   4  14      131.24      102.23     16.43 o 
  -7   4  14      893.56      910.42     20.10 o 
  -6   4  14     2747.55     2627.12     29.90 o 
  -5   4  14       38.08       35.07     17.12 o 
  -4   4  14     1518.83     1510.83     24.98 o 
  -3   4  14     1597.39     1544.31     31.62 o 
  -2   4  14     1059.94     1029.30     27.87 o 
  -1   4  14      102.36       97.15     20.09 o 
   0   4  14       54.62       55.06     14.84 o 
   1   4  14      667.28      639.46     18.57 o 
   2   4  14      518.80      527.92     18.67 o 
   3   4  14      246.45      249.19     17.28 o 
   4   4  14      894.35      920.38     19.48 o 
   5   4  14       34.00       36.58     15.63 o 
   6   4  14     1065.93      997.05     20.68 o 
   7   4  14      371.53      359.26     25.91 o 
   8   4  14      626.01      610.03     26.34 o 
   9   4  14      328.34      303.77     21.74 o 
  10   4  14      196.09      258.63     22.64 o 
 -11   5  14       14.93       13.13     23.05 o 
 -10   5  14     1420.60     1453.50     33.74 o 
  -9   5  14       20.34       24.47     16.52 o 
  -8   5  14     2121.24     2068.11     26.09 o 
  -7   5  14        2.15       -1.90     15.25 o 
  -6   5  14      118.14      148.58     18.52 o 
  -5   5  14       74.76       56.02     17.32 o 
  -4   5  14     1026.66      981.40     22.19 o 
  -3   5  14        1.67       43.55     40.98 o 
  -2   5  14     1826.54     1878.49     32.09 o 
  -1   5  14       99.12      124.50     19.84 o 
   0   5  14     1767.66     1838.66     32.48 o 
   1   5  14        7.86       -4.97     21.18 o 
   2   5  14     1095.98     1061.10     21.46 o 
   3   5  14       96.73      105.88     16.69 o 
   4   5  14      263.05      220.43     17.47 o 
   5   5  14        9.04        3.10     14.62 o 
   6   5  14      249.66      264.82     20.00 o 
   7   5  14       23.28       26.92     19.25 o 
   8   5  14     1642.04     1619.77     31.79 o 
   9   5  14       34.89       49.90     20.24 o 
  10   5  14     1541.14     1564.72     31.70 o 
 -11   6  14      837.99      840.62     31.29 o 
 -10   6  14       18.68        8.61     24.41 o 
  -9   6  14      353.09      356.52     17.53 o 
  -8   6  14      525.45      568.81     19.31 o 
  -7   6  14      127.14      122.34     15.31 o 
  -6   6  14     1053.60     1074.27     20.80 o 
  -5   6  14       24.05        3.91     16.57 o 
  -4   6  14     1607.52     1622.72     30.46 o 
  -3   6  14       81.45       84.12     16.81 o 
  -2   6  14      683.53      673.33     24.61 o 
  -1   6  14     1756.51     1749.55     32.74 o 
   0   6  14      253.46      244.19     22.02 o 
   1   6  14     1086.73     1021.42     27.46 o 
   2   6  14      669.21      625.61     24.37 o 
   3   6  14      261.07      271.42     17.50 o 
   4   6  14     1841.85     1670.81     31.91 o 
   5   6  14        2.46        3.52     18.02 o 
   6   6  14     1055.31     1021.63     25.41 o 
   7   6  14      539.65      590.31     23.88 o 
   8   6  14      516.22      478.52     22.93 o 
   9   6  14      385.86      417.54     24.07 o 
  10   6  14      111.71      185.48     22.51 o 
 -10   7  14      364.14      342.91     18.84 o 
  -9   7  14       67.75       75.51     17.04 o 
  -8   7  14      114.52      131.39     16.62 o 
  -7   7  14      986.91      976.41     20.80 o 
  -6   7  14        0.93        6.84     15.29 o 
  -5   7  14     1312.45     1353.27     24.66 o 
  -4   7  14       51.94       39.71     16.48 o 
  -3   7  14     2741.63     2670.25     56.70 o 
  -2   7  14      348.04      334.56     26.76 o 
  -1   7  14     1956.48     1935.60     40.21 o 
   0   7  14      250.18      200.25     34.79 o 
   1   7  14      398.57      375.64     21.97 o 
   2   7  14      132.59      126.96     20.59 o 
   3   7  14     1178.92     1154.39     37.12 o 
   4   7  14        0.13       15.14     19.55 o 
   5   7  14     1970.34     1928.58     34.67 o 
   6   7  14       67.60       72.34     19.36 o 
   7   7  14      704.06      694.85     24.05 o 
   8   7  14       81.91       65.92     19.48 o 
   9   7  14        3.80        9.84     21.72 o 
 -10   8  14       26.51       45.94     19.98 o 
  -9   8  14     1751.01     1737.85     53.31 o 
  -8   8  14      164.09      178.38     17.14 o 
  -7   8  14      530.58      496.33     18.35 o 
  -6   8  14      502.21      458.20     17.57 o 
  -5   8  14       18.61       20.23     16.17 o 
  -4   8  14      161.03      163.75     17.15 o 
  -3   8  14      325.32      305.27     18.13 o 
  -2   8  14      164.87      165.88     20.71 o 
  -1   8  14     1798.08     1845.66     31.47 o 
   0   8  14       44.27       41.50     19.17 o 
   1   8  14      729.53      679.24     24.52 o 
   2   8  14      525.45      511.88     26.87 o 
   3   8  14      367.48      344.20     22.69 o 
   4   8  14      566.12      552.55     40.81 o 
   5   8  14       18.57       40.93     21.86 o 
   6   8  14      172.20      203.04     20.26 o 
   7   8  14      404.65      383.63     22.01 o 
   8   8  14        2.64        7.07     19.27 o 
   9   8  14     1257.20     1308.75     36.44 o 
 -10   9  14      697.89      694.64     25.03 o 
  -9   9  14      367.98      367.97     20.81 o 
  -8   9  14     1338.46     1365.89     39.51 o 
  -7   9  14      185.69      187.76     19.28 o 
  -6   9  14      181.96      196.78     21.13 o 
  -5   9  14      412.47      463.86     31.49 o 
  -4   9  14      146.21      143.94     22.73 o 
  -3   9  14     1265.36     1238.64     31.55 o 
  -2   9  14     1687.19     1784.23     51.42 o 
  -1   9  14      989.21      959.00     43.21 o 
   0   9  14     1027.08     1011.51     44.28 o 
   1   9  14       97.35       78.40     34.93 o 
   2   9  14      353.38      355.22     36.98 o 
   3   9  14        7.44        3.78     28.64 o 
   4   9  14      114.22       68.68     33.83 o 
   5   9  14      466.27      474.08     41.24 o 
   6   9  14      556.09      602.47     31.12 o 
   7   9  14      153.87      124.57     27.75 o 
   8   9  14      499.76      540.26     36.29 o 
   9   9  14        9.95       31.43     28.51 o 
  -9  10  14        7.83       21.22     19.01 o 
  -8  10  14      124.51      127.72     21.07 o 
  -7  10  14       69.05       82.98     19.09 o 
  -6  10  14     1081.00     1078.33     26.63 o 
  -5  10  14       25.56       22.76     24.71 o 
  -4  10  14     1572.81     1602.62     35.46 o 
  -3  10  14      271.39      269.60     24.77 o 
  -2  10  14     3351.31     3176.78     59.45 o 
  -1  10  14       28.50       42.65     31.23 o 
   0  10  14        0.15       -2.67     30.48 o 
   1  10  14      321.85      299.51     22.31 o 
   2  10  14     1153.08     1107.11     43.42 o 
   3  10  14        1.66       -1.39     34.40 o 
   4  10  14      872.98      831.90     44.70 o 
   5  10  14       36.03       67.52     36.25 o 
   6  10  14     1114.64     1129.72     34.27 o 
   7  10  14      110.11      148.31     27.60 o 
   8  10  14      102.91       88.42     26.45 o 
  -9  11  14       41.83       57.91     20.43 o 
  -8  11  14     1098.75     1098.72     27.42 o 
  -7  11  14      202.08      181.15     20.74 o 
  -6  11  14      329.87      325.85     21.49 o 
  -5  11  14      706.85      733.11     30.25 o 
  -4  11  14        9.22       -8.42     24.74 o 
  -3  11  14      946.37      990.16     30.31 o 
  -2  11  14      265.43      306.76     37.93 o 
  -1  11  14      520.62      515.99     40.71 o 
   0  11  14     1561.89     1569.57     50.62 o 
   1  11  14      209.08      206.58     24.15 o 
   2  11  14       35.85       60.44     23.85 o 
   3  11  14      945.20      977.90     44.79 o 
   4  11  14        6.99       10.38     30.36 o 
   5  11  14      989.16     1059.55     43.51 o 
   6  11  14        0.49        0.18     21.68 o 
   7  11  14       39.75       28.02     23.97 o 
   8  11  14      276.63      260.17     28.29 o 
  -8  12  14        0.22        6.18     19.32 o 
  -7  12  14     1065.15     1086.03     27.85 o 
  -6  12  14       12.02       10.15     18.48 o 
  -5  12  14       10.58       10.99     24.37 o 
  -4  12  14      114.74      124.11     25.91 o 
  -3  12  14      288.64      274.85     25.22 o 
  -2  12  14      111.16      117.48     36.78 o 
  -1  12  14     1349.32     1371.90     47.94 o 
   0  12  14      319.50      263.54     34.97 o 
   1  12  14     1080.39      996.27     29.64 o 
   2  12  14      238.54      286.53     25.48 o 
   3  12  14       93.23      104.84     36.13 o 
   4  12  14      131.58      137.26     37.55 o 
   5  12  14        0.67        9.65     36.82 o 
   6  12  14        0.08        0.89     27.03 o 
   7  12  14      458.67      492.39     30.42 o 
  -7  13  14      322.43      329.52     22.40 o 
  -6  13  14       20.77       29.28     20.06 o 
  -5  13  14      369.55      390.60     27.15 o 
  -4  13  14      226.88      212.93     26.42 o 
  -3  13  14     1189.48     1209.47     33.13 o 
  -2  13  14      126.11      127.29     35.94 o 
  -1  13  14      267.29      209.59     32.29 o 
   0  13  14      468.03      524.64     36.65 o 
   1  13  14      152.33      158.24     23.28 o 
   2  13  14       98.75       79.95     22.78 o 
   3  13  14      628.93      651.43     27.96 o 
   4  13  14        0.33        7.53     30.88 o 
   5  13  14      549.15      610.29     39.66 o 
   6  13  14       18.70       33.59     32.55 o 
  -6  14  14      697.83      721.61     26.02 o 
  -5  14  14      106.39       85.29     25.50 o 
  -4  14  14      920.77      896.98     46.54 o 
  -3  14  14       14.50       30.73     22.42 o 
  -2  14  14      717.38      621.75     41.77 o 
  -1  14  14      198.45      172.59     32.13 o 
   0  14  14       10.44       20.45     32.56 o 
   1  14  14      113.83      113.73     25.19 o 
   2  14  14      660.67      753.65     31.27 o 
   3  14  14      282.22      306.00     32.61 o 
   4  14  14     1026.11     1267.38     51.44 o 
   5  14  14       46.08       54.69     37.50 o 
  -5  15  14      119.12      128.92     27.99 o 
  -4  15  14      113.08      124.24     35.47 o 
  -3  15  14      143.18      135.60     24.91 o 
  -2  15  14      294.71      280.54     39.84 o 
  -1  15  14      151.28      126.73     33.18 o 
   0  15  14     1405.99     1428.10     39.19 o 
   1  15  14      144.49      153.60     27.24 o 
   2  15  14     1179.15     1169.93     35.39 o 
   3  15  14      243.86      332.87     29.84 o 
   4  15  14      332.61      329.92     29.49 o 
  -4  16  14       63.59       86.74     25.85 o 
  -3  16  14      372.17      399.42     28.12 o 
  -2  16  14       95.62       87.51     37.98 o 
  -1  16  14      524.60      550.53     39.08 o 
   0  16  14       25.24       23.07     25.59 o 
   1  16  14      705.30      721.96     32.48 o 
   2  16  14       56.11       80.02     27.98 o 
   3  16  14      167.87      192.25     28.73 o 
  -9   0  15      978.79     1086.41     47.29 o 
  -7   0  15     1958.61     1860.15     52.32 o 
  -5   0  15        2.17      -12.09     27.93 o 
  -3   0  15      429.56      380.54     35.89 o 
  -1   0  15     1562.97     1564.15     46.11 o 
   1   0  15     5287.25     5219.48     70.96 o 
   3   0  15      509.05      483.36     25.85 o 
   5   0  15       32.07       36.12     21.50 o 
   7   0  15      340.16      346.75     27.73 o 
   9   0  15     2436.93     2401.01     63.78 o 
 -10   1  15      131.98      132.62     22.16 o 
  -9   1  15        0.68        1.47     25.49 o 
  -8   1  15      688.72      718.17     27.70 o 
  -7   1  15      342.52      360.20     26.32 o 
  -6   1  15      572.40      546.08     20.55 o 
  -5   1  15     1249.92     1281.27     62.09 o 
  -4   1  15       16.01       19.83     21.62 o 
  -3   1  15      352.10      383.01     23.69 o 
  -2   1  15      633.14      641.24     24.89 o 
  -1   1  15      711.52      690.61     27.08 o 
   0   1  15     1768.00     1764.90     53.02 o 
   1   1  15        9.39        2.16     20.69 o 
   2   1  15      712.83      712.88     21.70 o 
   3   1  15     1073.11     1013.51     22.37 o 
   4   1  15      245.12      259.12     16.49 o 
   5   1  15     1120.80     1104.45     21.28 o 
   6   1  15       49.49       70.75     16.86 o 
   7   1  15     1344.85     1299.09     24.17 o 
   8   1  15      670.69      682.90     21.32 o 
   9   1  15        7.47       25.48     21.30 o 
 -10   2  15        9.29       21.89     21.68 o
[truncated: 28,252 more chars]
